# Supplementary material for: Genome-wide association study meta-analysis of dizygotic twinning illuminates genetic regulation of female fecundity
Source: Hum Reprod. 2023 Dec 5;39(1):240–57. doi: 10.1093/humrep/dead247 (PMC10767824; doi:10.1093/humrep/dead247)
Supplement: dead247_Supplementary_Table_S3 [file dead247_supplementary_table_s3.xlsx]

## Sheet: Sheet1
Table S3. Full gene-based results of VEGAS2
VEGAS2 uses a Wald test with a maximum of a million iterations (VEGAS2 nSims) so the minimum empirical Pval is 1.00E-6.
TopSNP is the SNP with the highest P-value in the Gwa meta-analysis located within the gene.
Chr	Gene	Start	Stop	nSNPs	TopSNP	TopSNP Pval	VEGAS2 nSims	PvalVEGAS2
11	ARL14EP	30334648	30369165	96	rs7929660	1.794e-21	1000000	9.99999e-07
11	FSHB	30242562	30266824	50	rs10835638	1.67e-18	1000000	9.99999e-07
15	SMAD3	67348194	67497533	425	rs17293443	1.395e-13	1000000	9.99999e-07
16	MIR5189	88525325	88545439	60	rs4584807	4.399e-08	1000000	9.99999e-07
2	FSHR	49179295	49391666	829	rs12473870	1.158e-07	1000000	2e-06
12	CAPRIN2	30852485	30917448	183	rs11051050	1.811e-06	1000000	3e-06
12	IPO8	30771914	30858929	274	rs10771757	2.477e-06	1000000	3e-06
16	ZFPM1	88510013	88611574	405	rs4584807	4.399e-08	1000000	7.99999e-06
2	STON1-GTF2A1L	48747063	49013656	716	rs13014919	8.099e-05	1000000	1.1e-05
6	HLA-G	29784755	29808899	384	rs116966618	1.869e-06	1000000	1.2e-05
11	WT1-AS	32447284	32471620	120	rs11031781	8.301e-07	1000000	1.6e-05
15	AAGAB	67483012	67557536	147	rs7173826	3.216e-05	1000000	4.1e-05
15	SKOR1	68102041	68136174	106	rs7180312	6.164e-05	1000000	4.7e-05
17	SAT2	7519555	7541194	48	rs1799941	8.78e-06	1000000	5.09999e-05
8	GNRH1	25266773	25292556	35	rs4871939	9.065e-10	1000000	6.19999e-05
3	TF	133454976	133507850	169	rs9871148	1.028e-05	1000000	9.29999e-05
11	MPPED2	30396039	30617930	548	rs564832	3.5e-12	1000000	9.59999e-05
12	LOC100240735	54462622	54485607	52	rs12579000	4.348e-06	1000000	9.79999e-05
17	RAMP2-AS1	40895946	40923275	25	rs7215553	7.03e-05	1000000	0.000139
2	LHCGR	48903912	48992880	370	rs34790224	0.000108	1000000	0.00014
17	EZH1	40842292	40907071	51	rs1553468	3.353e-05	1000000	0.000165
3	SRPRB	133492876	133550336	108	rs6794945	9.675e-06	1000000	0.000183
6	RREB1	7097829	7262213	338	rs527026	5.145e-05	1000000	0.000191
17	CNTNAP1	40824631	40862011	36	rs1553468	3.353e-05	1000000	0.000196
12	CABP1	121068421	121115127	163	rs526007	1.372e-05	1000000	0.000199
16	SH2B1	28865077	28895534	47	rs11641216	3.183e-05	1000000	0.000219
16	LOC100289092	28880277	28901242	26	rs11641216	3.183e-05	1000000	0.000228
19	ZNF160	53559866	53616687	262	rs8113629	6.321e-05	1000000	0.000241
17	RAMP2	40903211	40925060	20	rs9891284	7.095e-05	1000000	0.00025
16	ATXN2L	28824368	28858558	57	rs8062405	0.000113	1000000	0.000259
4	SPON2	1150720	1212750	155	rs6812059	1.794e-05	1000000	0.000275
16	MIR4721	28845239	28865328	32	rs56404918	0.0001259	1000000	0.000282
8	DOCK5	25032286	25280619	664	rs4871939	9.065e-10	1000000	0.000286
17	MIR6780A	40850101	40870169	16	rs2089116	4.787e-05	1000000	0.000289
12	SMUG1	54564141	54592778	64	rs2233921	3.226e-05	1000000	0.000362
16	ATP2A1	28879808	28925830	48	rs11641216	3.183e-05	1000000	0.000367
16	TUFM	28843731	28867729	39	rs7205323	0.000122	1000000	0.000366
19	ZNF415	53601131	53646173	202	rs10423632	3.702e-05	1000000	0.000371
15	IQCH	67537137	67804142	442	rs12901789	3.545e-05	1000000	0.00038
17	SHBG	7507381	7546701	108	rs1799941	8.78e-06	1000000	0.000423
15	RNF111	59269864	59399618	363	rs58087223	0.0001064	1000000	0.000464
2	GTF2A1L	48834918	48916751	272	rs13014919	8.099e-05	1000000	0.000481
17	TUBG1	40751357	40777256	46	rs12452131	0.0001967	1000000	0.000521999
17	TRPV1	3458739	3522705	223	rs9902155	0.0002713	1000000	0.000526999
16	ZNF469	88483878	88517165	101	rs56404800	6.557e-06	1000000	0.000540999
12	FLJ12825	54442037	54526018	184	rs1386016	3.762e-07	1000000	0.000548999
2	BMPR2	203231049	203442474	359	rs114481762	0.0004256	1000000	0.000591999
17	TNFSF12-TNFSF13	7442374	7474925	104	rs78744936	6.812e-05	1000000	0.000601999
17	TNFSF12	7442374	7471207	98	rs78744936	6.812e-05	1000000	0.000626999
17	FXR2	7484547	7528215	82	rs62059833	1.073e-05	1000000	0.000673999
17	TNFSF13	7451608	7474925	65	rs78744936	6.812e-05	1000000	0.000696999
8	SOX7	10571277	10598084	103	rs10100209	0.0001801	1000000	0.000738999
1	IFI44L	79076087	79121830	86	rs273254	0.00048	1000000	0.000768999
5	PCDH12	141313149	141348627	74	rs108042	4.823e-05	1000000	0.000776999
6	SYNE1	152432818	152968534	650	rs9479258	0.0002284	1000000	0.000827999
13	LOC101927437	100383123	100619419	784	rs2038695	5.509e-08	1000000	0.000854999
17	FAM134C	40721525	40771445	81	rs2292752	0.0001654	1000000	0.000868999
5	KIAA0141	141293384	141331612	87	rs3761760	4.656e-05	1000000	0.000925999
1	PRDM2	14016734	14161574	431	rs181956703	0.0005089	1000000	0.000937999
8	KCTD9	25275363	25325984	120	rs6185	4.34e-09	100000	0.00096999
15	LOC101929076	68116645	68141217	64	rs7497457	0.0001187	100000	0.00098999
10	GLUD1	88799958	88864776	147	rs7067675	0.000392	1000000	0.001021
4	TMED11P	1098984	1126952	104	rs10029139	2.364e-05	100000	0.00105999
2	STON1	48747307	48835654	342	rs6716291	0.0002076	100000	0.00106999
17	CCR10	40821419	40843845	29	rs3760386	6.367e-05	100000	0.00111999
17	PSMC3IP	40714327	40739849	41	rs2292752	0.0001654	100000	0.00117999
4	BMPR1B	95669127	96089601	701	rs1444922	0.0001632	100000	0.00119999
11	WT1	32399321	32467081	279	rs11031781	8.301e-07	100000	0.00120999
19	ZSCAN1	58535433	58575999	92	rs8104122	0.0001431	100000	0.00121999
17	TUBG2	40801265	40829024	44	rs2277618	0.0001259	100000	0.00127999
17	MLX	40709077	40735221	48	rs2292752	0.0001654	100000	0.00131999
17	COASY	40704091	40728299	47	rs610166	0.0001547	100000	0.00134999
14	SMOC1	70336113	70509083	656	rs10141617	0.0003061	100000	0.00136999
9	IFNA21	21155635	21176659	67	rs7047687	0.0004743	100000	0.00137999
11	ANO9	407929	452011	112	rs114488847	0.0002114	100000	0.00138999
16	CLN3	28467973	28513623	45	rs181195	0.000118	100000	0.00145999
16	CCDC101	28555248	28613111	137	rs9926245	3.514e-05	100000	0.00151998
17	ATP6V0A1	40600861	40684597	121	rs4796664	0.0001103	100000	0.00153998
19	ILVBL	15215784	15246610	94	rs62116492	1.499e-05	100000	0.00158998
2	CARF	203766940	203861208	175	rs72928605	0.001318	100000	0.00158998
11	WEE1	9585227	9621313	82	rs11042430	5.354e-05	100000	0.00161998
3	ADCY5	122991142	123177392	359	rs6794803	7.735e-05	100000	0.00172998
1	HEATR1	236702304	236777841	434	rs509767	2.366e-05	100000	0.00174998
15	MAP2K5	67825020	68109455	665	rs4776970	7.953e-06	100000	0.00175998
17	ELP5	7145371	7173259	36	rs2521991	0.0007513	100000	0.00175998
8	OTUD6B-AS1	92062133	92092417	57	rs4568579	0.000639	100000	0.00175998
4	SGMS2	108735720	108846204	238	rs111688394	3.415e-05	100000	0.00177998
17	CLDN7	7153221	7176512	38	rs2521991	0.0007513	100000	0.00178998
4	USP38	144096069	144155027	116	rs35416586	0.0002733	100000	0.00182998
8	PINX1	10612470	10707409	506	rs10093774	8.268e-05	100000	0.00182998
17	SENP3	7455308	7485287	85	rs78744936	6.812e-05	100000	0.00183998
9	RPL35	127610157	127634240	37	rs11791724	0.001334	100000	0.00184998
8	CDCA2	25306512	25375425	162	rs17053711	1.203e-08	100000	0.00188998
17	PELP1	4564678	4617632	145	rs9902000	0.0001961	100000	0.00189998
11	TALDO1	737431	775024	82	rs4963160	0.0003011	100000	0.00198998
16	NUPR1	28538661	28560495	40	rs9926245	3.514e-05	100000	0.00199998
17	CTDNEP1	7136905	7165259	30	rs222843	0.001204	100000	0.00200998
17	PLEKHH3	40809931	40839048	33	rs2277618	0.0001259	100000	0.00202998
2	FAM117B	203489900	203644480	213	rs111485191	1.95e-05	100000	0.00202998
6	GNL1	30499154	30535371	58	rs144847166	0.001209	100000	0.00207998
6	HIST1H3I	27829622	27850099	47	rs78037434	0.0003272	100000	0.00208998
1	DENND1B	197463878	197754623	364	rs2477065	0.0004162	100000	0.00209998
6	HCG27	31155536	31181745	467	rs114909371	0.0001597	100000	0.00209998
8	OTUD6B	92072423	92109323	53	rs10110267	0.0006893	100000	0.00212998
1	TSNAX-DISC1	231654398	232187019	895	rs1977793	3.188e-05	100000	0.00216998
11	F2	46730742	46771056	77	rs4076557	0.005585	100000	0.00218998
12	GABARAPL1	10355488	10385724	114	rs10734819	4.841e-06	100000	0.00218998
8	LINC00208	11424043	11448850	81	rs1478892	0.000194	100000	0.00218998
8	CLDN23	8549665	8571617	134	rs11249878	0.0007849	100000	0.00220998
21	CRYAA	44579117	44602920	61	rs11203177	0.004698	100000	0.00221998
17	SENP3-EIF4A1	7455308	7492324	98	rs78744936	6.812e-05	100000	0.00222998
2	GPR45	105848199	105869924	49	rs6717520	0.0002056	100000	0.00222998
16	RABEP2	28905741	28946532	37	rs8046545	0.0004925	100000	0.00227998
6	HIST1H1B	27824569	27845359	47	rs200956	0.001362	100000	0.00230998
6	PRR3	30514485	30542473	43	rs114420765	0.0009284	100000	0.00233998
1	DISC1	231752560	232187019	762	rs1977793	3.188e-05	100000	0.00234998
7	NUDT1	2271856	2300780	119	rs34602719	0.0005598	100000	0.00234998
9	WDR38	127605695	127630170	43	rs2065599	0.0004281	100000	0.00238998
11	MIR5582	46764674	46784742	20	rs78500566	0.005905	100000	0.00241998
19	LSR	35729558	35768867	114	rs10411872	0.0004488	100000	0.00242998
2	WDR12	203735322	203786949	112	rs148513392	0.001757	100000	0.00242998
6	HIST1H2AL	27823106	27843576	43	rs200956	0.001362	100000	0.00243998
17	GABARAP	7133737	7155753	16	rs222843	0.001204	100000	0.00244998
17	SOX15	7481497	7503488	37	rs73242239	2.992e-05	100000	0.00244998
20	PAK7	9508036	9829687	576	rs745332	1.927e-05	100000	0.00246998
8	BLK	11341520	11432108	374	rs4840565	3.139e-05	100000	0.00248998
2	LRPPRC	44103362	44233144	404	rs6544722	0.0001146	100000	0.00249998
4	RNF212	1055265	1117352	259	rs10029139	2.364e-05	100000	0.00249998
4	STIM2	26852312	27037003	325	rs12506254	6.799e-05	100000	0.00250997
6	HIST1H4L	27830925	27851289	48	rs78037434	0.0003272	100000	0.00250997
17	MPDU1	7476964	7501527	44	rs3933469	3.322e-05	100000	0.00256997
2	LRRFIP1	238526223	238700290	661	rs6740284	0.0002126	100000	0.00261997
19	FAM187B	35705703	35729628	107	rs7249941	0.0006531	100000	0.00264997
17	SLC2A4	7175053	7201367	46	rs6503010	0.001169	100000	0.00265997
11	TCN1	59610280	59644041	33	rs17154234	0.001275	100000	0.00269997
6	HIST1H2AI	27765976	27786445	47	rs200486	0.002075	100000	0.00271997
16	APOBR	28495969	28520291	39	rs151174	0.0001307	100000	0.00272997
15	FAM214A	52863517	52980831	218	rs12914047	6.905e-05	100000	0.00275997
6	DLL1	170581293	170609697	96	rs2180052	0.0004192	100000	0.00276997
12	DNAJC22	49731040	49755685	54	rs116137704	0.0002934	100000	0.00280997
5	ANXA6	150470266	150547443	295	rs11958849	2.396e-05	100000	0.00282997
1	COA7	53142013	53174038	84	rs269300	0.0002016	100000	0.00292997
3	FBXO40	121302169	121359139	185	rs28407601	0.001528	100000	0.00292997
6	HIST1H2BL	27765256	27785709	46	rs200486	0.002075	100000	0.00297997
16	IL27	28500682	28528155	49	rs151174	0.0001307	100000	0.00298997
17	HSD17B1	40693983	40717232	56	rs610166	0.0001547	100000	0.00298997
20	ARFGEF2	47528274	47663230	346	rs6012568	8.185e-05	100000	0.00298997
9	ARPC5L	127621483	127649696	33	rs10986471	0.001188	100000	0.00298997
7	FTSJ2	2263925	2291833	110	rs34602719	0.0005598	100000	0.00299997
17	SNORA48	7468030	7488165	52	rs4968214	0.0003469	100000	0.00301997
6	PSORS1C3	31131511	31155676	296	rs114068521	0.0003354	100000	0.00305997
12	YEATS4	69743531	69794576	197	rs7976537	0.0001254	100000	0.00307997
1	SFPQ	35639200	35668743	47	rs118141562	0.001082	100000	0.00312997
6	MIR4644	170629848	170649932	45	rs9356590	0.0007007	100000	0.00312997
8	TRIM55	67029277	67097718	153	rs11986216	0.001672	100000	0.00319997
17	EIF4A1	7466023	7492324	62	rs4227	7.825e-05	100000	0.00320997
17	SNORA67	7471272	7491409	43	rs4227	7.825e-05	100000	0.00325997
9	MIR876	28853623	28873704	73	rs2383779	0.00187	100000	0.00325997
17	CD68	7472804	7495429	47	rs4227	7.825e-05	100000	0.00326997
16	SULT1A2	28593263	28618391	84	rs4788069	0.0001647	100000	0.00330997
2	LOC102723927	242902833	242929427	138	rs4075840	1.582e-05	100000	0.00339997
2	BUB1	111385274	111445684	55	rs13412647	0.0006522	100000	0.00342997
12	HSPB8	119606594	119642551	71	rs73213444	0.0006542	100000	0.00343997
9	GOLGA1	127630572	127713386	108	rs28648449	0.0006915	100000	0.00343997
9	ADAMTS13	136269458	136334525	244	rs35488811	0.0009721	100000	0.00351996
14	RTN1	60052693	60347557	561	rs727690	0.00165	100000	0.00352996
16	PRDM7	90112973	90152338	111	rs2078478	0.0001004	100000	0.00352996
19	PLIN4	4492191	4527716	94	rs11881475	0.0001286	100000	0.00359996
6	FAM120B	170589790	170726159	439	rs146810429	2.076e-05	100000	0.00360996
7	PLXNA4	131798090	132343447	973	rs4570099	0.001962	100000	0.00360996
8	RRM2B	103206728	103261346	174	rs28999676	0.0005067	100000	0.00360996
8	MSRA	9901778	10296401	750	rs17748267	0.000143	100000	0.00362996
16	OGFOD1	56475423	56521407	94	rs10438565	0.001611	100000	0.00365996
2	ICA1L	203627872	203746708	244	rs111485191	1.95e-05	100000	0.00366996
9	FANCC	97851335	98089991	256	rs356665	0.0003946	100000	0.00372996
6	SSR1	7271375	7323547	329	rs9502599	2.769e-05	100000	0.00375996
7	MIR4285	101926368	101946453	46	rs803074	0.0008419	100000	0.00375996
9	CACFD1	136315086	136345909	85	rs35488811	0.0009721	100000	0.00378996
8	CRH	67078611	67100846	54	rs6996265	0.002287	100000	0.00382996
19	REXO1	1805244	1858452	141	rs35202074	0.0001142	100000	0.00383996
20	SLC2A10	45328278	45374985	144	rs2076293	0.0004054	100000	0.00385996
6	IER3	30700975	30722327	97	rs114993504	0.002079	100000	0.00391996
2	NBEAL1	203869601	204092717	334	rs72934556	0.0006694	100000	0.00392996
1	LGALS8	236671513	236726279	309	rs2244809	0.0001552	100000	0.00394996
8	MIR6841	24801309	24821381	73	rs17830204	0.001194	100000	0.00395996
22	MIR1306	20063580	20083665	69	rs9606235	0.0002231	100000	0.00400996
2	LINC01237	242813513	243030873	778	rs4075840	1.582e-05	100000	0.00402996
12	TMEM233	120021263	120089363	178	rs4767833	0.0002999	100000	0.00404996
8	NEFL	24798468	24824383	92	rs17830204	0.001194	100000	0.00409996
2	CALCRL	188196689	188323021	289	rs2882203	0.0002947	100000	0.00416996
3	PDCD6IP	33830062	33921199	293	rs6801159	0.000438	100000	0.00416996
9	SCAI	127694887	127915838	362	rs34415828	0.001214	100000	0.00417996
21	MIS18A	33630529	33661376	47	rs4816429	0.001892	100000	0.00422996
17	NAGLU	40677950	40706466	65	rs610166	0.0001547	100000	0.00430996
6	FLOT1	30685510	30720453	175	rs114993504	0.002079	100000	0.00430996
6	TRIM31	30060673	30090867	236	rs115662639	3.9e-05	100000	0.00431996
16	URAHP	90096168	90124191	117	rs2241034	3.444e-05	100000	0.00433996
2	TFPI	188318957	188429219	249	rs6736363	0.001461	100000	0.00435996
9	OR1J4	125271419	125292361	71	rs1831368	0.001728	100000	0.00437996
6	HIST1H3H	27767841	27788314	44	rs200486	0.002075	100000	0.00442996
8	NDUFAF6	96027213	96080944	108	rs2599713	0.002256	100000	0.00442996
22	MIR3618	20063268	20083356	70	rs9606235	0.0002231	100000	0.00443996
3	NISCH	52479523	52537088	98	rs9856575	0.0003692	100000	0.00447996
8	LRRC69	92104846	92241464	331	rs7820904	0.0005883	100000	0.00448996
6	IYD	150680027	150735765	303	rs602842	0.0004054	100000	0.00449996
17	SPEM1	7313678	7334951	42	rs62061175	0.0006831	100000	0.00451995
19	ZNF823	11822079	11859760	117	rs7249221	0.002008	100000	0.00451995
3	MECOM	168791286	169391563	855	rs1016444	0.0007035	100000	0.00451995
4	IL21-AS1	123530137	123620311	236	rs13103914	0.0008527	100000	0.00452995
6	NKAPL	28217074	28238736	47	rs72850300	0.004092	100000	0.00454995
17	FGF11	7332688	7358251	55	rs4151122	0.0001434	100000	0.00463995
20	DDX27	47825831	47870614	121	rs238167	0.001195	100000	0.00463995
1	SERTAD4	210396194	210426440	43	rs660611	0.0004342	100000	0.00466995
22	DGCR8	20057754	20109400	175	rs9606235	0.0002231	100000	0.00469995
14	IGBP1P1	35399127	35419702	56	rs60803103	0.0007767	100000	0.00470995
15	FSIP1	39882231	40085039	663	rs2087133	0.0002956	100000	0.00471995
12	LYZ	69732133	69758013	99	rs2168029	0.0001439	100000	0.00475995
8	MIR1322	10672882	10692953	133	rs11986845	0.0001174	100000	0.00476995
11	OSBP	59331870	59393617	98	rs7121463	0.002411	100000	0.00478995
14	TTC9	71098503	71152077	161	rs34925522	0.0009102	100000	0.00478995
3	TRA2B	185622357	185665924	80	rs6802503	0.002531	100000	0.00487995
19	ZNF226	44659214	44691838	29	rs62117771	0.003591	100000	0.00489995
16	SULT1A1	28606907	28644907	95	rs4788069	0.0001647	100000	0.00490995
16	BBS2	56508258	56564008	117	rs10438565	0.001611	100000	0.00492995
17	ARRB2	4603788	4634795	108	rs36019118	0.0003347	100000	0.00495995
6	NR2E1	108477261	108520013	66	rs2233492	0.000983	100000	0.00496995
17	SNORD10	7470128	7490276	42	rs4968214	0.0003469	100000	0.00497995
6	HIST1H4K	27788951	27809305	43	rs201000	0.001833	100000	0.00497995
16	DCTPP1	30425018	30451373	27	rs12447165	0.0002041	100000	0.00500995
6	HLA-E	30447182	30471982	78	rs114942539	0.00123	100000	0.00510995
6	HIST1H2AJ	27772079	27792518	42	rs200486	0.002075	100000	0.00511995
11	PATL1	59394191	59446511	62	rs35146239	0.0002737	100000	0.00515995
6	OR2B2	27868962	27890174	49	rs6908688	0.006952	100000	0.00523995
11	MIR3162	59352549	59372631	36	rs7121463	0.002411	100000	0.00525995
17	PHF23	7128346	7152825	23	rs222843	0.001204	100000	0.00535995
6	IFITM4P	29708583	29728925	218	rs114039392	0.000197	100000	0.00535995
9	REXO4	136261181	136293292	146	rs34265876	0.002002	100000	0.00536995
7	ZNF786	148756732	148797869	90	rs62507485	0.0008749	100000	0.00543995
5	LINC00847	180247956	180272726	56	rs77763119	0.007471	100000	0.00546995
6	HIST1H2BM	27772821	27793267	45	rs200486	0.002075	100000	0.00546995
19	ADM5	50181941	50204247	44	rs113169954	0.0007488	100000	0.00547995
11	CKAP5	46755083	46877859	174	rs7111517	0.0002647	100000	0.00554994
7	CDK14	90215675	90849905	685	rs117876939	1.321e-05	100000	0.00556994
8	LINC00967	67094348	67119554	75	rs57313065	0.00191	100000	0.00558994
17	LOC101559451	4597524	4618824	59	rs7222305	0.0007372	100000	0.00560994
17	DYNLL2	56150779	56177618	45	rs1136950	0.001405	100000	0.00562994
2	LOC100499194	114725245	114747561	77	rs10194728	0.003097	100000	0.00562994
20	STAU1	47719875	47814904	196	rs2426131	0.003709	100000	0.00572994
6	ABCF1	30529169	30569309	87	rs114420765	0.0009284	100000	0.00581994
6	CCHCR1	31100215	31136015	353	rs146479646	8.468e-05	100000	0.00582994
6	MIR877	30542108	30562194	31	rs115386392	0.001562	100000	0.00582994
20	ZNFX1	47852438	47904756	154	rs238155	0.001674	100000	0.00583994
3	STXBP5L	120617049	121153608	798	rs2331641	2.656e-05	100000	0.00583994
17	TMEM102	7328761	7350998	39	rs4151122	0.0001434	100000	0.00584994
16	FTO	53727874	54158379	797	rs11076002	0.0002575	100000	0.00585994
9	C9orf3	97478950	97859500	821	rs10993370	2.682e-05	100000	0.00593994
12	RPL6	112832993	112857443	32	rs7971486	0.0001655	100000	0.00594994
1	UBE2J2	1179291	1219234	113	rs60397007	0.0006497	100000	0.00604994
6	POU5F1	31122113	31148470	253	rs114068521	0.0003354	100000	0.00610994
17	ATP1B2	7544253	7571089	127	rs1641523	0.002552	100000	0.00614994
11	EPS8L2	696119	737727	153	rs6597987	0.0008193	100000	0.00615994
17	MIR3183	915715	935799	72	rs35984341	1.072e-05	100000	0.00616994
1	SMYD3	245902641	246680644	678	rs138366169	5.555e-05	100000	0.00622994
11	FLJ42102	71106791	71144400	170	rs7116076	0.0001991	100000	0.00624994
17	HIC1	1948392	1972981	66	rs4790870	0.0008724	100000	0.00630994
9	C9orf96	136233283	136281220	173	rs28449682	0.002558	100000	0.00640994
5	PRDM9	23497723	23538706	70	rs2973614	0.002212	100000	0.00641994
19	KLF16	1842397	1873564	82	rs12974458	0.0002327	100000	0.00644994
2	PRKAG3	219677105	219706512	19	rs647952	0.0001065	100000	0.00656993
5	GFPT2	179717699	179790315	356	rs11738309	0.001489	100000	0.00656993
18	CBX3P2	2642168	2665394	86	rs36088275	0.00297	100000	0.00657993
8	LOC157273	9172560	9202590	164	rs1461727	7.663e-05	100000	0.00659993
13	PDX1	28484167	28510451	60	rs9581943	0.002913	100000	0.00664993
5	HEIH	180246953	180268618	51	rs77763119	0.007471	100000	0.00669993
10	MTRNR2L7	37880365	37901859	78	rs10740945	0.001288	100000	0.00670993
1	PRG4	186255404	186293688	67	rs12749865	0.001387	100000	0.00671993
19	MIR638	10819079	10839179	64	rs78219104	0.002999	100000	0.00674993
11	RCN1	32102476	32137272	108	rs7123826	0.000452	100000	0.00677993
17	MIR5010	40656205	40676325	12	rs9904840	0.000533	100000	0.00679993
17	DVL2	7118660	7147863	30	rs222843	0.001204	100000	0.00682993
2	XIRP2	167734996	168126261	517	rs11893377	0.0003361	100000	0.00690993
10	PTF1A	23471459	23493181	32	rs1886764	0.008047	100000	0.00695993
8	IL7	79635006	79727758	208	rs72666877	0.002552	100000	0.00696993
14	HECTD1	31559320	31686729	165	rs12888959	0.0001522	100000	0.00697993
11	GYLTL1B	45933195	45960647	54	rs3802758	0.002338	100000	0.00698993
6	HCG9	29932891	29956177	416	rs115014438	3.226e-06	100000	0.00707993
3	PHF7	52434576	52467657	32	rs419604	0.006098	100000	0.00709993
14	ZFYVE1	73426152	73503920	321	rs2535897	0.003057	100000	0.00719993
1	TNFRSF4	1136705	1159548	91	rs79875872	0.007588	100000	0.00721993
1	C1orf27	186334889	186400503	126	rs10494587	0.0006666	100000	0.00722993
2	OR6B2	240958907	240979846	69	rs11679609	0.006518	100000	0.00723993
2	MYT1L	1782884	2345045	958	rs111611605	0.0002724	100000	0.00730993
12	HOXC4	54400635	54459814	87	rs1386016	3.762e-07	100000	0.00734993
3	MIR138-1	44145703	44165802	42	rs56902662	0.001771	100000	0.00737993
19	RHPN2	33459497	33565824	439	rs10409322	0.0008854	100000	0.00745993
17	CHRNB1	7338405	7370932	68	rs4151122	0.0001434	100000	0.00748993
6	TCF19	31116302	31141992	237	rs146479646	8.468e-05	100000	0.00749993
6	RPS10	34375230	34403902	62	rs7757900	0.001492	100000	0.00751992
19	ZNF14	19811280	19853921	120	rs56093876	0.0001454	100000	0.00756992
11	GIF	59586745	59622974	43	rs17154234	0.001275	100000	0.00758992
10	OTUD1	23718197	23741310	43	rs7082637	0.0003352	100000	0.00763992
19	QPCTL	46185740	46217248	72	rs9676955	0.0002463	100000	0.00767992
7	CHST12	2433194	2484216	113	rs12536888	0.000759	100000	0.00767992
3	TSEN2	12515930	12584820	264	rs6766510	7.446e-05	100000	0.00769992
6	HLA-F-AS1	29684377	29726826	427	rs114039392	0.000197	100000	0.00774992
5	TCF7	133440401	133493920	110	rs3867425	0.004166	100000	0.00775992
7	KIAA1324L	86496221	86699014	476	rs12704320	6.887e-05	100000	0.00775992
19	MAMSTR	49206254	49232976	83	rs646327	0.00457	100000	0.00782992
1	LOC643355	112523189	112551463	73	rs17677006	0.002131	100000	0.00786992
3	LRRC2-AS1	46588887	46611178	117	rs73069984	0.002872	100000	0.00789992
18	DLGAP1-AS5	4254601	4306000	155	rs649484	0.0006488	100000	0.00800992
20	LZTS3	3133262	3164238	92	rs4813630	0.006091	100000	0.00804992
12	PTPN11	112846535	112957717	93	rs12309312	0.0001339	100000	0.00806992
18	ADCYAP1	894943	922173	102	rs2688999	0.0001997	100000	0.00806992
3	STAB1	52519355	52568511	78	rs35325270	0.001114	100000	0.00806992
6	HIST1H2BN	27796439	27816888	49	rs201000	0.001833	100000	0.00810992
6	FABP7	123090645	123115218	71	rs6569281	0.0006037	100000	0.00813992
22	LOC388849	20126108	20147431	86	rs113521702	0.0007229	100000	0.00816992
2	ORC4	148677965	148789173	164	rs13016512	0.0005081	100000	0.00816992
7	MIR6836	2287149	2307212	97	rs34602719	0.0005598	100000	0.00816992
3	CPNE9	9735509	9781592	95	rs73113525	0.0005954	100000	0.00817992
2	ACTG2	74110092	74156780	177	rs1618091	0.001267	100000	0.00824992
8	IDO2	39782473	39883910	508	rs7003749	0.000357	100000	0.00824992
2	LINC01116	177484308	177512302	53	rs2922311	0.001048	100000	0.00825992
10	FAM35A	88844952	88961222	252	rs7067675	0.000392	100000	0.00833992
11	SNORD67	46773938	46794049	18	rs4534535	0.005404	100000	0.00837992
8	XKR6	10743656	11068875	709	rs12546366	7.847e-05	100000	0.00839992
11	LOC101054525	100989807	101040001	96	rs693202	0.0006187	100000	0.00841992
9	ACO1	32374600	32460832	226	rs10813817	0.006712	100000	0.00847992
6	SLC18B1	133080506	133129747	178	rs7744961	0.000919	100000	0.00849992
8	RP1L1	10453859	10522617	267	rs74990397	7.532e-05	100000	0.00859991
14	BEGAIN	100993483	101046131	118	rs6575792	0.0001668	100000	0.00862991
1	ATP1A2	160075519	160123374	160	rs1023421	0.0004984	100000	0.00863991
1	TAF5L	229718865	229771794	120	rs6656876	0.0003389	100000	0.00867991
1	TPR	186270785	186354457	187	rs72711793	0.0008153	100000	0.00870991
16	SYT17	19169637	19288554	265	rs2352796	0.0001448	100000	0.00875991
1	OR14A16	247968101	247989031	124	rs10888248	0.003266	100000	0.00875991
1	SERTAD4-AS1	210394803	210417466	28	rs624270	0.0007508	100000	0.00875991
4	NEIL3	178220990	178294092	227	rs11930754	5.369e-05	100000	0.00880991
2	LOC101927217	186888260	186961044	163	rs55690692	0.001552	100000	0.00887991
1	KLHDC8A	205295192	205336218	192	rs1539697	9.378e-05	100000	0.00888991
6	TUBB	30678156	30703195	121	rs114261345	0.003481	100000	0.00888991
1	MARCKSL1	32789429	32811840	9	rs8176781	0.0003155	10000	0.00889911
2	KANSL3	97248891	97314116	58	rs72941214	0.001949	10000	0.00889911
4	ADAMTS3	73136685	73444516	555	rs1085942	0.001156	10000	0.00889911
6	HIST1H2AK	27795657	27816117	49	rs201000	0.001833	10000	0.00889911
15	LOC101928227	38322593	38364541	86	rs61540283	0.0004229	100000	0.00894991
6	C6orf1	34204156	34226885	57	rs9368804	0.0009386	100000	0.00897991
14	MIR548AZ	64409067	64937439	759	rs79374656	0.0002909	10000	0.0089991
14	PTGER2	52771015	52805322	135	rs708498	0.004114	10000	0.0089991
15	DCAF13P3	51226325	51248762	50	rs7176496	0.003899	10000	0.0089991
15	RPS27L	63435538	63459741	88	rs2729812	0.004442	10000	0.0089991
15	EXD1	41464930	41532955	266	rs117633639	0.0005169	100000	0.00902991
15	MAPK6	52301410	52368462	75	rs142796395	0.004091	100000	0.00902991
19	MIR1909	1806157	1826237	51	rs35635861	0.0006808	100000	0.00903991
1	EVA1B	36777631	36799755	31	rs12750262	0.003237	100000	0.00907991
2	ACVR2A	148592085	148698396	124	rs10497025	0.0002696	100000	0.00908991
14	NKX2-1	36975603	36999430	43	rs1005355	0.0009316	10000	0.00909909
16	SNORD111B	70553401	70573502	25	rs8052031	0.005762	10000	0.00909909
8	MIR4660	8895954	8916028	63	rs4841090	0.0002245	10000	0.00909909
8	NRG1-IT1	31873251	32006993	312	rs4144739	2.986e-05	10000	0.00909909
5	PCDH1	141222675	141267975	89	rs6859351	0.0005236	10000	0.00919908
9	OR1N1	125278636	125299572	100	rs4837973	0.00174	10000	0.00919908
11	LRP4	46868267	46950173	121	rs185855455	0.002436	100000	0.00923991
14	ESR2	64683429	64815268	312	rs6573553	0.002943	10000	0.00929907
1	TBX15	119415665	119542179	322	rs1544153	0.0008062	10000	0.00929907
5	C5orf30	102584441	102624361	84	rs444779	0.001041	10000	0.00929907
8	C8orf12	11215910	11306166	402	rs11774541	0.0008334	10000	0.00939906
17	MIR4524A	67085704	67105773	27	rs11077946	0.001237	10000	0.00949905
16	GAS8	90076036	90121379	210	rs2241034	3.444e-05	10000	0.00959904
1	LOC100506023	173194198	173456294	636	rs2105325	0.0006702	10000	0.00959904
20	SNORD12C	47885481	47905560	68	rs238191	0.002017	10000	0.00959904
3	COL6A4P2	129921662	130002649	174	rs56289336	0.0001091	10000	0.00959904
5	ZFP62	180264610	180298286	126	rs2127379	0.004877	10000	0.00959904
9	ZBTB6	125660334	125685607	54	rs10985820	0.005455	100000	0.0096399
9	SURF4	136218324	136254820	83	rs28617580	0.005851	100000	0.0096499
10	VAX1	118878031	118907812	37	rs34155009	0.00631	10000	0.00969903
15	FEM1B	68560140	68598203	56	rs958353	0.003215	10000	0.00969903
19	CGB8	49540894	49562368	81	rs62127895	0.0001142	10000	0.00969903
20	ZFAS1	47884714	47915795	98	rs238191	0.002017	10000	0.00969903
7	ZNF425	148789877	148833438	121	rs7811017	0.001486	10000	0.00969903
9	DMRTA1	22436839	22462472	78	rs10738628	0.0001586	100000	0.0097599
11	SSRP1	57083458	57113351	66	rs61888888	0.003553	10000	0.00979902
17	MIR4524B	67085682	67105797	27	rs11077946	0.001237	10000	0.00979902
20	SNORD12	47887219	47907309	71	rs238191	0.002017	10000	0.00979902
20	SNORD12B	47886849	47906952	70	rs238191	0.002017	10000	0.00979902
15	LOC729739	74643892	74664382	37	rs16968478	0.002577	10000	0.00989901
16	COG4	70504471	70567457	81	rs8052031	0.005762	10000	0.00989901
1	IGSF8	160051128	160078618	62	rs10908753	0.001258	10000	0.00989901
1	URB2	229751980	229805946	128	rs6671464	1.341e-05	10000	0.00989901
6	LOC101926962	46861207	46887764	80	rs1234121	0.006417	100000	0.0099399
10	ADD3	111755725	111905323	189	rs41291890	0.002052	10000	0.009999
12	NDUFA9	4748263	4806720	182	rs4147689	0.0004658	10000	0.009999
16	LOC101927272	50692765	50715550	27	rs4785447	0.001924	10000	0.009999
16	MT4	56588960	56612869	109	rs77077775	0.001964	10000	0.009999
20	MCM8	5921297	5985852	203	rs13041190	0.003524	10000	0.009999
6	HLA-C	31226525	31249913	806	rs112340183	2.238e-05	10000	0.009999
6	HMGA1	34194576	34224008	56	rs10080749	0.001276	10000	0.009999
3	TDGF1	46606044	46633952	104	rs73073750	0.00418	10000	0.010099
4	CLOCK	56284067	56423076	498	rs11133383	0.00304	10000	0.010099
17	DGKE	54901459	54956036	123	rs3785472	0.002532	10000	0.010199
10	C10orf126	29125336	29180826	206	rs1495682	0.0004142	10000	0.010299
1	LINC00582	231717037	231757836	152	rs6541280	0.001394	10000	0.010299
2	GTDC1	144693580	145100101	527	rs80313581	0.0009471	10000	0.010299
2	LINC01191	114727145	114774887	143	rs10194728	0.003097	10000	0.010299
2	MFF	228179866	228232552	172	rs80066402	0.0007324	10000	0.010299
16	LOC102467146	79745208	79814429	378	rs10871378	0.001788	10000	0.010399
8	TDH	11187145	11235961	181	rs74750169	0.00149	10000	0.010399
9	GNG10	114413850	114442526	121	rs10114535	0.002212	10000	0.010399
9	LOC100507346	98215890	98242301	58	rs142978977	0.001077	10000	0.010399
19	ABHD17A	1866974	1895518	59	rs72975653	0.001386	10000	0.010499
19	LOC100288123	1812087	1834542	44	rs11669170	0.0004998	10000	0.010499
5	NLN	65008022	65135111	372	rs16894337	0.0002338	10000	0.010499
11	ASRGL1	62094773	62170887	220	rs2958532	0.0007266	10000	0.0105989
16	USP7	8975950	9067341	245	rs7188101	0.002701	10000	0.0105989
19	CGB7	49547530	49568997	67	rs62127895	0.0001142	10000	0.0105989
22	TRMT2A	20089388	20114818	78	rs2238799	0.001251	10000	0.0106989
10	C10orf67	23595519	23643772	115	rs6415968	0.003926	10000	0.0107989
2	NEURL3	97153379	97183846	28	rs72939365	0.001978	10000	0.0107989
6	HIST1H4J	27781902	27802258	48	rs200504	0.002275	10000	0.0107989
11	C11orf82	82602736	82655699	128	rs147922353	0.003164	10000	0.0108989
2	C2orf57	232447574	232468994	44	rs10204948	0.002652	10000	0.0108989
8	FGF20	16840333	16869674	204	rs1523656	0.0003946	10000	0.0108989
11	KCNQ1OT1	2619557	2731228	211	rs12271234	0.0005272	10000	0.0109989
17	MIR324	7116615	7136698	24	rs2074222	0.003261	10000	0.0109989
2	CXCR2	218980012	219011976	55	rs7425447	0.005363	10000	0.0109989
14	AP4S1	31484311	31575656	218	rs7144107	0.0002914	10000	0.0110989
1	H6PD	9284862	9341394	201	rs74676453	4.114e-05	10000	0.0110989
13	CLYBL	100248917	100571713	956	rs2038695	5.509e-08	10000	0.0111989
1	SDF4	1142287	1177447	162	rs3766189	0.004016	10000	0.0111989
12	RNU6-78P	32136772	32156802	94	rs10771897	2.378e-05	10000	0.0112989
5	SPATA9	94984019	95028714	118	rs183327	0.001235	10000	0.0112989
9	OR1K1	125552401	125573352	53	rs12350631	0.006128	10000	0.0112989
18	CBLN2	70193914	70221723	82	rs62089726	0.002001	10000	0.0113989
19	ZNF234	44635709	44674462	69	rs6509144	0.001423	10000	0.0113989
2	ACADL	211042715	211100215	46	rs7604292	0.00174	10000	0.0113989
6	PSORS1C2	31095310	31117127	244	rs1265093	0.0008113	10000	0.0113989
16	DECR2	441857	472487	95	rs1698237	0.001275	10000	0.0114989
6	VWA7	31723370	31755108	69	rs115540432	0.006448	10000	0.0114989
9	MIR600HG	125861772	125887756	37	rs700085	0.001598	10000	0.0114989
9	PTCH1	98195263	98289247	211	rs357563	7.859e-05	10000	0.0114989
11	OR10V1	59470388	59491318	43	rs117785973	0.001412	10000	0.0115988
19	ZNF135	58560606	58591110	78	rs8104122	0.0001431	10000	0.0115988
5	SGTB	64951754	65027941	165	rs154630	0.002938	10000	0.0115988
6	FRS3	41727913	41757643	78	rs9394830	0.00115	10000	0.0115988
13	TGDS	95216307	95258511	102	rs7322704	0.0006457	10000	0.0116988
19	FUT2	49189227	49219191	91	rs646327	0.00457	10000	0.0116988
3	SEC22A	122910773	123002982	298	rs9821373	0.005818	10000	0.0116988
6	HIST1H4H	26275353	26295727	79	rs1125000	0.001767	10000	0.0116988
9	NMRK1	77666115	77713133	201	rs11144211	0.002807	10000	0.0116988
3	ARHGEF3-AS1	56964067	57004880	139	rs76954888	0.005084	10000	0.0117988
14	SRP54	35442103	35508773	271	rs61136372	0.0003088	10000	0.0118988
20	SNPH	1236959	1299971	198	rs6041356	0.0003353	10000	0.0118988
2	CBWD2	114185267	114263781	30	rs2475450	0.006121	10000	0.0118988
9	GLT6D1	138505501	138541386	161	rs7851652	0.0007456	10000	0.0118988
19	FBXO46	46203886	46244151	67	rs9676955	0.0002463	10000	0.0119988
9	MIR600	125863824	125883922	33	rs700085	0.001598	10000	0.0119988
11	OR8B8	124300045	124320981	65	rs192936543	0.003112	10000	0.0120988
2	MSTN	190910425	190937455	53	rs16832298	0.003703	10000	0.0120988
5	OR2V2	180571942	180592890	124	rs2546425	8.825e-06	10000	0.0120988
6	GFRAL	55182266	55277291	659	rs74614126	0.001043	10000	0.0120988
9	SURF1	136208659	136233361	60	rs2051680	0.006787	10000	0.0120988
14	TMEM253	21557095	21581883	53	rs8023143	5.806e-05	10000	0.0121988
17	MIR4726	36865943	36886001	19	rs117599834	0.001851	10000	0.0121988
20	CST11	23421040	23443482	67	rs2064587	0.002382	10000	0.0121988
11	MIR6754	71174548	71194614	88	rs7123973	0.0009203	10000	0.0122988
11	RNH1	484511	517283	162	rs189645152	0.0005822	10000	0.0122988
3	MIR8064	52870478	52890568	37	rs11718060	0.0006961	10000	0.0122988
6	ZKSCAN4	28202489	28230002	64	rs72850300	0.004092	10000	0.0122988
8	ASAP1	131054350	131465906	667	rs11984555	0.0002405	10000	0.0122988
9	SURF2	136213420	136238041	66	rs2051680	0.006787	10000	0.0122988
3	SYNPR-AS1	63399271	63545727	564	rs13316595	0.002237	10000	0.0123988
14	SYNE2	64309682	64703167	548	rs112954597	0.0004258	10000	0.0125987
16	SNORD111	70561907	70582001	24	rs11648402	0.007963	10000	0.0125987
2	CYBRD1	172368756	172424643	224	rs2542932	0.0003844	10000	0.0125987
11	PAK1	77023059	77195108	375	rs113096048	0.003277	10000	0.0126987
3	TNNC1	52475106	52498057	41	rs6772191	0.003138	10000	0.0126987
4	CSN1S1	70786798	70822288	85	rs1220844	0.001072	10000	0.0126987
1	LAMC1	182982594	183124727	534	rs11583024	0.002805	10000	0.0127987
1	MIR7846	12216999	12237095	49	rs652625	0.001628	10000	0.0127987
5	SKP1	133482081	133522724	76	rs10463913	0.004095	10000	0.0127987
9	SNORD36A	136207310	136227382	53	rs2051680	0.006787	10000	0.0127987
9	ZBTB26	125670377	125703779	61	rs10985822	0.004678	10000	0.0127987
11	PTDSS2	440279	501387	205	rs7924341	0.0003823	10000	0.0129987
17	LOC101927666	56144251	56170565	38	rs12950704	0.002203	10000	0.0129987
1	ST7L	113056140	113172040	198	rs6537741	0.0003874	10000	0.0129987
3	LRRC2	46546877	46618040	249	rs73069984	0.002872	10000	0.0129987
4	MIR4802	40494056	40514136	56	rs60475899	0.004477	10000	0.0129987
8	XKR5	6656040	6703166	179	rs11985686	0.001383	10000	0.0129987
19	MRPL34	17406476	17427652	75	rs7253389	0.005489	10000	0.0130987
1	METTL18	169751669	169774061	90	rs10753796	0.007465	10000	0.0130987
2	TSN	122503120	122535428	53	rs60044983	0.002214	10000	0.0130987
19	ZNF486	20268022	20321299	168	rs75259190	0.003219	10000	0.0131987
16	SF3B3	70547690	70621571	96	rs7198317	0.003618	10000	0.0132987
2	ACVR1C	158373278	158495399	152	rs1454325	0.0009394	10000	0.0132987
3	GOLGB1	121372045	121478614	214	rs12386356	0.0001036	10000	0.0132987
3	SEMA3G	52457267	52489043	32	rs111275946	0.007245	10000	0.0132987
12	AQP2	50334523	50362664	68	rs403201	0.0008499	10000	0.0133987
8	UG0898H09	63880419	63907460	147	rs4739038	0.00392	10000	0.0133987
9	OR1J2	125263080	125284022	53	rs1831368	0.001728	10000	0.0133987
9	SNORD36B	136206948	136227019	51	rs2051680	0.006787	10000	0.0133987
15	KATNBL1	34422874	34512297	316	rs28652966	0.0001602	10000	0.0134987
2	APOB	21214300	21276945	112	rs497166	0.001358	10000	0.0134987
6	SAPCD1	31720772	31742624	53	rs115540432	0.006448	10000	0.0134987
9	SNORD36C	136207700	136227767	54	rs2051680	0.006787	10000	0.0134987
12	LOC101927318	50335294	50366707	71	rs403201	0.0008499	10000	0.0135986
19	TMEM150B	55814168	55846708	100	rs34563859	0.001966	10000	0.0135986
2	MIR548F2	213280986	213301084	71	rs56009971	0.0002531	10000	0.0135986
11	SWAP70	9675627	9784507	336	rs11042486	0.002125	10000	0.0136986
12	LOC101928937	99477136	99508789	67	rs10507107	0.007299	10000	0.0136986
5	PRDM6	122414840	122533745	423	rs375464	0.0007238	10000	0.0136986
11	PGR	100890354	101010544	379	rs17093553	0.0004987	10000	0.0137986
15	CCNB2	59387283	59427244	125	rs34338282	0.0001806	10000	0.0137986
16	NUDT21	56453047	56495261	87	rs113742910	0.003179	10000	0.0137986
15	PIAS1	68336571	68490404	172	rs113002386	8.757e-05	10000	0.0138986
1	ACTN2	236839753	236937927	346	rs580698	0.001066	10000	0.0138986
10	OPN4	88404313	88436216	156	rs2354363	0.001815	10000	0.0139986
11	LOC101927495	61345965	61385018	40	rs198760	0.005554	10000	0.0139986
2	GORASP2	171774947	171833643	128	rs6433264	0.002216	10000	0.0139986
5	RFESD	94972480	95002849	60	rs213508	0.004878	10000	0.0139986
6	CD2AP	47435524	47604996	395	rs7763798	0.003391	10000	0.0139986
10	ZNF511	135112422	135136666	51	rs72864797	0.001372	10000	0.0140986
22	MIR6816	20092208	20112274	63	rs2238799	0.001251	10000	0.0140986
4	PALLD	169408216	169859608	858	rs56077865	1.02e-05	10000	0.0141986
11	DHCR7	71135456	71169477	97	rs1792316	0.001656	10000	0.0142986
11	PDDC1	757222	787487	79	rs4963160	0.0003011	10000	0.0142986
15	CCDC33	74518629	74638482	350	rs1564784	0.0002153	10000	0.0142986
1	GNG4	235700984	235824054	404	rs2774315	0.001163	10000	0.0142986
2	LOC100652824	202927977	203071886	360	rs13383137	0.0005722	10000	0.0142986
10	MIR4685	100181048	100201117	74	rs11593787	0.009428	10000	0.0144986
18	LOC100996669	59405408	59431928	65	rs12962384	0.01148	10000	0.0144986
6	MSH5-SAPCD1	31697724	31742624	108	rs3131383	0.00626	10000	0.0144986
8	CRISPLD1	75886707	75956793	220	rs78861190	0.007811	10000	0.0144986
12	AQP5	50345278	50369465	40	rs403201	0.0008499	10000	0.0145985
20	LOC101929225	5961440	5996467	99	rs13041190	0.003524	10000	0.0145985
3	EEFSEC	127862312	128137489	522	rs1735549	0.002078	10000	0.0145985
16	LOC101928248	79794367	79845240	334	rs79634809	0.003587	10000	0.0146985
5	F2R	76001867	76041595	98	rs37249	0.00193	10000	0.0146985
2	LINC01185	61064894	61118449	126	rs71420376	0.001466	10000	0.0147985
11	LRP4-AS1	46857961	46905967	67	rs2306028	0.004188	10000	0.0148985
12	MAP1LC3B2	116987185	117024425	121	rs76092020	0.0003492	10000	0.0148985
1	ARHGEF2	155906629	155958336	57	rs147498633	0.004741	10000	0.0148985
6	KDM1B	18145618	18234084	317	rs115007786	0.002082	10000	0.0148985
9	SNORD24	136206250	136226325	49	rs2051680	0.006787	10000	0.0148985
4	NPY1R	164235116	164263947	82	rs3967764	0.005663	10000	0.0149985
12	C1QL4	49716199	49740971	49	rs116137704	0.0002934	10000	0.0150985
19	ZNF181	35215479	35243774	69	rs12973797	0.001211	10000	0.0150985
6	MSH5	31697724	31740455	102	rs3131383	0.00626	10000	0.0150985
12	KIAA1551	32102352	32156043	239	rs10771897	2.378e-05	10000	0.0151985
14	LRR1	50055414	50091390	109	rs111743792	0.00248	10000	0.0151985
20	LOC101929698	31087761	31118088	54	rs875519	0.001183	10000	0.0151985
6	MIR6832	31591563	31611635	82	rs114316763	0.001969	10000	0.0151985
16	OSGIN1	83976826	84009937	197	rs2255441	0.003545	10000	0.0152985
7	YKT6	44230577	44263893	103	rs1003573	0.001106	10000	0.0152985
15	PLA2G4D	42349880	42396752	200	rs645953	0.001999	10000	0.0153985
4	LOC152586	141354528	141429531	211	rs7670320	0.007372	10000	0.0153985
6	RPS10-NUDT3	34244972	34403902	334	rs116594542	0.001229	10000	0.0153985
8	MIR3150B	96075138	96095224	58	rs75693274	0.0003276	10000	0.0153985
1	ARNT	150772180	150859244	129	rs10888396	0.000393	10000	0.0154985
5	MAPK9	179650594	179729071	295	rs17627815	0.002418	10000	0.0154985
6	TCTE1	44237896	44275458	129	rs325017	0.005224	10000	0.0154985
15	GOLGA8J	30365157	30398904	22	rs74011042	0.008571	10000	0.0155984
11	PHF21A	45940869	46152985	361	rs953230	0.001332	10000	0.0156984
12	C12orf5	4420358	4479190	155	rs1046165	0.0002222	10000	0.0156984
16	SBK1	28293839	28345170	67	rs2726034	0.0006672	10000	0.0156984
20	PSMF1	1083905	1158426	186	rs2072964	0.0006004	10000	0.0157984
11	OR51T1	4893048	4914113	43	rs117918893	0.00273	10000	0.0158984
9	FAM205A	34713049	34739535	64	rs10972214	0.00171	10000	0.0158984
9	LINGO2	27938083	29222998	841	rs1952277	7.347e-05	10000	0.0158984
17	GRAP	18913989	18960336	31	rs2428372	0.003333	10000	0.0159984
1	IBA57	228343428	228379958	54	rs151119099	0.0026	10000	0.0159984
1	LEPROT	65876130	65911690	87	rs3790433	0.002739	10000	0.0159984
22	ATF4	39906563	39928691	29	rs710192	0.008782	10000	0.0159984
3	ZMAT3	178725010	178799656	147	rs75270494	0.002358	10000	0.0160984
5	MYO10	16652015	16946385	720	rs9312937	1.683e-06	10000	0.0160984
7	AGK	141241077	141364209	181	rs79030772	0.002585	10000	0.0160984
22	PANX2	50599159	50628724	109	rs183917259	0.0003505	10000	0.0161984
3	OR5K4	98062697	98083663	40	rs11708509	0.005976	10000	0.0161984
13	GGACT	101172417	101251046	157	rs3783184	0.0007499	10000	0.0162984
17	C17orf74	7318934	7340886	47	rs12946520	0.0005887	10000	0.0162984
2	LOC100505984	161104229	161138406	70	rs56203028	1.539e-05	10000	0.0162984
6	FLJ38122	170571561	170598554	102	rs2180052	0.0004192	10000	0.0162984
7	ZNF398	148813507	148890118	226	rs4727018	0.002771	10000	0.0162984
9	LAMC3	133874503	133978446	339	rs6597675	0.0006066	10000	0.0162984
11	CD82	44577140	44651315	275	rs17613255	0.0002415	10000	0.0163984
18	LINC-ROR	54711803	54749350	147	rs74822945	0.001894	10000	0.0163984
10	FOXI2	129525537	129549450	127	rs10830173	0.003255	10000	0.0164984
16	SLX1B-SULT1A4_2	30195753	30225650	3	rs72791248	0.01952	10000	0.0164984
17	MIR212	1943564	1963674	55	rs4480845	0.001311	10000	0.0164984
19	THOP1	2775505	2823599	95	rs759069	0.001325	10000	0.0164984
1	SCNN1D	1205815	1237409	82	rs114964868	0.001329	10000	0.0164984
14	MIR5580	54405144	54425202	54	rs2071047	0.002931	10000	0.0165983
17	RGS9	63123455	63233821	376	rs28476544	0.0001293	10000	0.0165983
2	ARL4C	235391685	235415697	77	rs13012241	0.003809	10000	0.0165983
5	TRIO	14133828	14519458	917	rs116032145	0.0001287	10000	0.0165983
22	RPS19BP1	39915097	39938860	47	rs7284601	0.007238	10000	0.0166983
11	MRPL16	59563607	59588345	47	rs7109616	0.001147	10000	0.0167983
18	SMCHD1	2645885	2815015	612	rs621302	0.002715	10000	0.0167983
1	NCDN	36013392	36042380	27	rs58718331	0.00542	10000	0.0167983
14	KLHDC1	50149822	50229870	81	rs8017160	0.002713	10000	0.0168983
15	BUB1B	40443209	40523337	137	rs4924428	0.004593	10000	0.0168983
16	ABAT	8758443	8888432	726	rs1730961	0.0007213	10000	0.0168983
17	ACADVL	7110443	7138586	39	rs222850	0.002775	10000	0.0168983
17	MED11	4624722	4646896	85	rs36019118	0.0003347	10000	0.0168983
1	WDR78	67268571	67400570	267	rs1925407	0.001793	10000	0.0168983
4	LYAR	4259428	4301896	209	rs2916438	0.000122	10000	0.0168983
17	MIR132	1943201	1963302	55	rs4480845	0.001311	10000	0.0169983
19	PRMT1	50170408	50201707	48	rs12984268	0.003208	10000	0.0169983
1	PRMT6	107589266	107611916	28	rs1730865	0.003972	10000	0.0169983
2	LOC150776	132240385	132289149	284	rs28681469	0.001145	10000	0.0169983
19	THEG5	32069094	32094456	68	rs138406775	0.000107	10000	0.0170983
1	HSD3B1	120039825	120067681	49	rs12035199	0.001663	10000	0.0170983
5	TSLP	110395777	110423722	62	rs11466741	0.0005877	10000	0.0170983
17	NLGN2	7301501	7333183	71	rs62061175	0.0006831	10000	0.0171983
4	ZBTB49	4281923	4333513	220	rs2916438	0.000122	10000	0.0172983
3	BAP1	52425019	52454121	24	rs123603	0.006044	10000	0.0173983
6	NCR3	31546659	31570762	96	rs4388309	0.002613	10000	0.0173983
9	STRBP	125873907	126040855	188	rs10985915	0.0005364	10000	0.0173983
13	LINC00544	30500667	30534625	214	rs584801	0.004236	10000	0.0174983
8	GGH	63917638	63961610	167	rs4534127	0.004488	10000	0.0174983
8	MTMR9	11131999	11195654	167	rs2572398	0.002328	10000	0.0174983
9	MIR873	28878876	28898953	130	rs62551390	0.00143	10000	0.0174983
10	SORCS3	106390858	107034993	813	rs17185757	1.781e-05	10000	0.0175982
2	LOC102724224	177492481	177530686	80	rs2922312	0.003953	10000	0.0175982
16	SLX1A-SULT1A3_2	30195753	30225650	3	rs72791248	0.01952	10000	0.0176982
3	MB21D2	192504604	192645950	435	rs67168132	0.0002014	10000	0.0177982
12	LINC00939	126433233	126477920	154	rs1522914	0.0001864	10000	0.0178982
14	LINC00639	39208542	39396086	514	rs12881505	0.001423	10000	0.0178982
3	PLSCR5	146293624	146334003	246	rs4621299	0.002267	10000	0.0178982
3	SLC2A2	170704136	170754768	114	rs61791073	0.00879	10000	0.0178982
4	METAP1	99906787	99993960	256	rs62325238	0.007908	10000	0.0178982
9	RPL7A	136205068	136228280	62	rs2051680	0.006787	10000	0.0178982
19	QTRT1	10802111	10834043	75	rs78219104	0.002999	10000	0.0179982
7	LINC-PINT_2	130616518	130804675	528	rs4141794	3.109e-05	10000	0.0179982
17	HNF1B	36036433	36115096	200	rs2189303	0.0009932	10000	0.0180982
11	EHF	34632587	34694834	157	rs1670478	0.001572	10000	0.0181982
11	MIR708	79103065	79123153	54	rs490611	0.004479	10000	0.0181982
1	PSMB2	36055142	36117445	40	rs10908401	0.003099	10000	0.0181982
6	LOC401242	28817401	28841454	124	rs116711004	0.007102	10000	0.0181982
12	SOCS2-AS1	93949403	93975174	82	rs11107101	0.003031	10000	0.0183982
17	TMEM105	79275071	79314474	145	rs6565558	0.001202	10000	0.0183982
19	DDA1	17410336	17444106	124	rs7253389	0.005489	10000	0.0183982
1	B3GALT6	1157628	1180420	116	rs3766189	0.004016	10000	0.0183982
2	C2orf72	231892280	231924427	91	rs59506352	0.0003552	10000	0.0183982
19	NCCRP1	39677603	39702522	56	rs11668093	0.0005063	10000	0.0184982
8	RHPN1-AS1	144438792	144460805	50	rs71520513	0.004267	10000	0.0184982
5	LOC257358	169748396	169772104	92	rs78456530	0.001464	10000	0.0185981
22	MOV10L1	50518434	50610116	503	rs183917259	0.0003505	10000	0.0186981
4	NMU	56451395	56512865	207	rs28694060	0.002385	10000	0.0186981
9	RC3H2	125601731	125677562	136	rs116901296	0.003587	10000	0.0186981
14	STON2	81716993	81903748	501	rs61978889	0.005162	10000	0.0187981
1	ACTG1P4	104102025	104124008	30	rs12075225	0.002767	10000	0.0187981
1	C1orf145	228381206	228411365	67	rs116269928	0.001856	10000	0.0188981
2	XIRP2-AS1	167969318	168007465	166	rs16853057	0.006445	10000	0.0188981
14	NKX2-1-AS1	36978482	37002221	49	rs1005355	0.0009316	10000	0.0189981
6	CCR6	167515294	167562629	193	rs4709149	3.122e-05	10000	0.0189981
14	BMP4	54406454	54433554	70	rs2071047	0.002931	10000	0.0190981
1	CTSS	150692671	150748433	106	rs6692277	0.0004069	10000	0.0190981
3	MUSTN1	52857130	52879235	53	rs11718060	0.0006961	10000	0.0190981
6	RPP21	30302905	30324635	70	rs144052231	0.002268	10000	0.0190981
8	FSBP	95429939	95459180	71	rs3136426	0.01126	10000	0.0190981
13	LOC101926897	58729960	58793617	148	rs7981179	0.0002955	10000	0.0191981
16	GPR97	57692156	57733290	146	rs80206511	0.0004859	10000	0.0191981
17	DLG4	7083209	7133369	83	rs2074222	0.003261	10000	0.0191981
1	TNFRSF25	6511213	6536255	52	rs3007413	0.01007	10000	0.0191981
4	MAML3	140627545	141085233	748	rs76882440	0.0007541	10000	0.0191981
6	LOC729603	160504113	160527244	46	rs1803989	0.004461	10000	0.0192981
6	LST1	31543955	31566686	87	rs4388309	0.002613	10000	0.0192981
8	MIR4659A	6592684	6612765	49	rs2936507	0.002786	10000	0.0192981
9	SNORD121A	33942761	33962852	57	rs7026331	0.0007304	10000	0.0192981
10	TUBGCP2	135082133	135135841	149	rs2995327	0.0001791	10000	0.0193981
14	RPL36AL	50075405	50097403	70	rs143097724	0.00438	10000	0.0193981
3	CHST2	142828617	142852856	49	rs6440136	0.006686	10000	0.0193981
8	MIR3150A	96075141	96095221	58	rs75693274	0.0003276	10000	0.0193981
8	NBN	90935563	91006899	160	rs58579435	0.007286	10000	0.0193981
10	C10orf25	45483145	45506470	45	rs3814568	0.0075	10000	0.0194981
11	CCDC90B	82960134	83007450	122	rs55913675	0.001184	10000	0.0194981
20	SDCBP2	1280554	1319879	139	rs6041356	0.0003353	10000	0.0194981
3	ITIH4	52837005	52874717	77	rs11626	0.0008329	10000	0.0194981
4	PDCL2	56412691	56468379	199	rs6829182	0.002587	10000	0.0194981
10	LINC00601	128092437	128120448	46	rs12260659	0.01103	10000	0.019598
11	ZNF408	46712316	46737466	35	rs4491174	0.01165	10000	0.019598
13	NAA16	41875340	41961166	196	rs111672830	0.01193	10000	0.019598
2	MAP4K3	39466406	39674453	468	rs115814378	5.981e-05	10000	0.019598
5	DAB2	39361775	39435335	234	rs12697392	0.004287	10000	0.019598
19	BSPH1	48461302	48505427	174	rs11881130	0.0004668	10000	0.019698
6	CAGE1	7316886	7399942	279	rs60382961	0.0001489	10000	0.019698
6	KIAA1919	111570481	111600261	70	rs10872066	0.0009337	10000	0.019698
8	RHPN1	144441024	144476390	109	rs71520513	0.004267	10000	0.019698
1	C1orf43	154169182	154203273	29	rs6719	0.01635	10000	0.019798
1	NFIA	61532945	61938460	970	rs6696260	0.001346	10000	0.019798
19	ZNF227	44706680	44751421	75	rs4592768	0.004211	10000	0.019898
6	NUDT3	34244972	34370457	261	rs116594542	0.001229	10000	0.019898
3	RPL22L1	170572664	170598045	56	rs61790537	0.003063	10000	0.019998
4	PDLIM5	95363007	95599378	542	rs6831015	0.001446	10000	0.019998
14	APOPT1	104019298	104067236	105	rs187706327	0.001416	10000	0.020098
6	OR2H2	29545682	29566745	64	rs114658079	0.0008677	10000	0.020098
8	MIR4659B	6592688	6612761	49	rs2936507	0.002786	10000	0.020098
12	SLC2A14	7955107	8053792	383	rs10845967	0.002769	10000	0.020298
3	POLQ	121140272	121274853	274	rs1522357	0.0001133	10000	0.020298
5	LOC729080	141265190	141286260	92	rs1896619	0.0001126	10000	0.020298
11	TPCN2	68806349	68868072	185	rs11828017	0.0006156	10000	0.020398
14	RPS29	50033389	50063134	50	rs111743792	0.00248	10000	0.020398
1	KIAA0319L	35889090	36033037	141	rs58718331	0.00542	10000	0.020398
2	SMC6	17835078	17945096	208	rs2555103	0.003858	10000	0.020398
7	CD36	80221503	80318593	283	rs13225492	0.003423	10000	0.020398
9	SLC2A6	136326215	136354276	82	rs4962051	0.001069	10000	0.020398
11	RAB30	82674174	82792965	263	rs67633137	0.002515	10000	0.020498
14	SFTA3	36932493	36992990	99	rs1005355	0.0009316	10000	0.020498
7	KLF14	130407381	130428860	68	rs17165083	0.0008494	10000	0.020498
8	HAS2-AS1	122641585	122667564	71	rs978580	0.01395	10000	0.020498
9	MED22	136197750	136225011	65	rs2051680	0.006787	10000	0.020498
19	ZNF256	58442200	58469077	53	rs117836797	0.002509	10000	0.0205979
1	EFNA1	155090348	155117386	46	rs34815285	0.006872	10000	0.0205979
7	SNX8	2281404	2364099	271	rs34602719	0.0005598	10000	0.0205979
11	ANKK1	113248512	113281140	90	rs11214598	0.001947	10000	0.0206979
6	MOG	29614757	29650149	211	rs2747431	0.0006766	10000	0.0206979
1	C1orf53	197861681	197886497	47	rs10922326	0.0004894	10000	0.0207979
20	UCKL1	62561181	62597800	94	rs61744085	0.003003	10000	0.0207979
8	FAM86B3P	8076091	8112387	76	rs2948300	0.002075	10000	0.0207979
16	SCNN1G	23184039	23238200	214	rs7200183	0.003837	10000	0.0208979
1	UBAP2L	154182647	154253986	98	rs114980362	0.005944	10000	0.0208979
2	CCDC74A	132275406	132301239	75	rs28681469	0.001145	10000	0.0208979
3	MGLL	127397904	127552093	421	rs2011138	0.001245	10000	0.0208979
4	MAEA	1273671	1343925	392	rs139033323	0.004446	10000	0.0209979
7	FOXP2	113716364	114343827	934	rs117940271	0.0007722	10000	0.0209979
13	LMO7	76184569	76444006	731	rs66918117	0.0002437	10000	0.0210979
15	HAUS2	42831010	42872190	71	rs9919987	0.0007875	10000	0.0210979
8	ERI1	8850313	8900849	196	rs17701675	0.000331	10000	0.0210979
11	MCAM	119169233	119197840	30	rs2509390	0.003951	10000	0.0211979
15	TPM1	63324837	63374113	168	rs140483658	0.003174	10000	0.0211979
16	EIF3CL_1	28380899	28425162	2	rs147881598	0.001664	10000	0.0211979
1	MIR548F1	186019866	186456655	529	rs3119331	0.000232	10000	0.0211979
9	C9orf152	112951845	112980413	117	rs4978888	0.001874	10000	0.0211979
16	NPIPB6	28343838	28384181	9	rs865719	0.0007096	10000	0.0212979
1	LEPR	65876334	66113176	655	rs6697606	0.0006209	10000	0.0212979
1	FCRL6	159760300	159796047	110	rs55742616	0.006792	10000	0.0213979
5	RGS7BP	63791773	63918121	273	rs3857265	0.0007098	10000	0.0213979
6	PSORS1C1	31072607	31117869	570	rs1265093	0.0008113	10000	0.0213979
8	IDO1	39761327	39796309	74	rs62512640	0.0004448	10000	0.0213979
13	SUCLA2	48506790	48585462	357	rs7989231	0.005972	10000	0.0214979
8	FAM49B	130841838	131038897	401	rs35475892	0.0002764	10000	0.0214979
20	CSTL1	23410321	23435567	76	rs2064587	0.002382	10000	0.0215978
3	SPATA12	57084468	57119460	104	rs115318501	0.0003067	10000	0.0215978
20	TBC1D20	406120	453197	123	rs73074721	0.004777	10000	0.0216978
10	C10orf115	23482744	23538721	93	rs9665728	0.00625	10000	0.0217978
15	LRRC57	42824719	42851002	44	rs28646241	0.0009402	10000	0.0218978
16	NME4	436754	460754	104	rs1698237	0.001275	10000	0.0218978
2	MIR4784	132238732	132258809	108	rs60175199	0.00359	10000	0.0218978
10	NPM3	103531081	103553170	15	rs935445	0.01697	10000	0.0219978
2	FZD5	208617309	208644143	49	rs115381519	0.002533	10000	0.0219978
2	SNORD82	232315078	232335153	57	rs2442322	0.007795	10000	0.0219978
5	ARL15	53170613	53616403	828	rs80107143	0.0003964	10000	0.0219978
2	MIR4775	208609530	208629605	51	rs62189198	0.0002445	10000	0.0220978
2	DNAJC10	183570767	183654750	134	rs288288	0.0163	10000	0.0221978
4	CENPE	104016962	104129566	220	rs143028312	0.0003096	10000	0.0221978
11	C11orf68	65674282	65696531	32	rs144373328	0.001226	10000	0.0222978
12	LINC00941	30938614	30965645	144	rs11051084	0.0003321	10000	0.0222978
3	ARHGEF3	56751445	57123336	734	rs115318501	0.0003067	10000	0.0222978
1	BARHL2	91167578	91192794	50	rs1335719	0.0001497	10000	0.0223978
20	PRND	4692499	4719108	144	rs6052785	0.0002927	10000	0.0223978
22	TOP3B	22301396	22347240	131	rs1866859	0.005279	10000	0.0223978
2	SLC5A7	108592994	108640443	120	rs79300314	0.00134	10000	0.0223978
4	SETD7	140417191	140487577	156	rs56200923	0.001736	10000	0.0223978
13	LAMP1	113941468	113987741	27	rs117879134	0.0003754	10000	0.0224978
16	EIF3C_1	28380902	28447775	2	rs147881598	0.001664	10000	0.0224978
19	FKBP8	18632567	18664383	49	rs79032244	9.96e-05	10000	0.0224978
2	CCDC88A	55504977	55657057	517	rs2589091	0.0006807	10000	0.0224978
4	EPHA5	66175280	66546213	704	rs4458506	0.0002586	10000	0.0224978
8	LAPTM4B	98777808	98874830	443	rs2449505	3.196e-06	10000	0.0224978
14	POLE2	50100269	50165098	126	rs8017160	0.002713	10000	0.0225977
1	ZMYM4	35724567	35897545	200	rs7513660	0.002913	10000	0.0225977
8	SNORA72	99044313	99064445	56	rs13265127	0.002727	10000	0.0225977
9	FAM120AOS	96198781	96225874	87	rs78751849	0.006198	10000	0.0225977
11	LOC101929295	94873702	94902312	75	rs618249	0.001717	10000	0.0226977
11	OR51E2	4691400	4729076	175	rs116845306	0.003199	10000	0.0226977
11	STX3	59512531	59583355	182	rs112464662	0.0004182	10000	0.0227977
1	TRMT1L	185077217	185136230	88	rs12026000	0.007135	10000	0.0227977
2	MYL1	211144867	211189895	96	rs71350737	0.001233	10000	0.0227977
4	ADH5	99982129	100019939	191	rs145341314	0.001743	10000	0.0227977
1	AMY2B	104087265	104132156	52	rs12075225	0.002767	10000	0.0228977
2	TLK1	171837332	172097824	593	rs138505554	0.00345	10000	0.0228977
3	COL6A5	130054358	130213690	537	rs9859372	0.0003348	10000	0.0228977
17	SHPK	3501555	3549616	180	rs161369	0.0002131	10000	0.0229977
3	KBTBD12	127631901	127716514	215	rs13086734	0.003737	10000	0.0229977
7	AGR2	16822263	16854738	186	rs819006	6.316e-05	10000	0.0229977
1	TLR5	223272747	223326624	187	rs1640843	0.004134	10000	0.0230977
19	LOC100128398	58504261	58528574	96	rs61743406	0.002991	10000	0.0231977
2	SNORD94	86352992	86373129	41	rs3770069	0.01335	10000	0.0231977
11	ENDOD1	94812973	94875815	224	rs2509814	0.001776	10000	0.0232977
3	IQCB1	121478609	121563926	284	rs9854863	0.0007044	10000	0.0232977
2	CAMKMT	44579042	45009731	665	rs698829	0.005148	10000	0.0233977
4	NWD2	37236689	37461087	736	rs73240377	0.001006	10000	0.0233977
5	SCAMP1	77646326	77786562	372	rs13357004	0.00136	10000	0.0233977
20	CST8	23461737	23486655	75	rs2073299	0.004268	10000	0.0234977
5	MIR4458	8451037	8471112	64	rs114878343	0.002411	10000	0.0234977
8	KCNU1	36631841	36803643	282	rs140771819	0.01082	10000	0.0234977
20	NOL4L	31020861	31182875	274	rs875519	0.001183	10000	0.0235976
22	UBE2L3	21893735	21988323	131	rs3747093	0.007834	10000	0.0235976
7	RBAK	5075451	5119119	162	rs12668505	0.001511	10000	0.0235976
22	APOBEC3A	39343526	39369188	41	rs1977068	0.0006719	10000	0.0236976
6	HLA-DOA	32961959	32987389	214	rs114835478	0.002084	10000	0.0236976
10	CASC10	21773420	21796213	20	rs5011832	0.007697	10000	0.0237976
10	LOC439994	89092167	89113331	22	rs12243633	0.01233	10000	0.0237976
16	LOC100134368	422240	452960	158	rs1698237	0.001275	10000	0.0237976
20	SAMHD1	35510226	35590246	154	rs148813991	0.0006436	10000	0.0237976
8	MTFR1	66546887	66632798	238	rs9298105	0.0006933	10000	0.0237976
11	AMOTL1	94491507	94619918	272	rs11020949	0.00218	10000	0.0238976
16	NTAN1	15121709	15159936	101	rs3198697	0.0007672	10000	0.0238976
20	TRMT6	5908478	5941204	140	rs236118	0.004048	10000	0.0238976
4	FGF5	81177741	81222171	109	rs17532890	0.006604	10000	0.0239976
6	LTB	31538335	31560202	72	rs41268892	0.002618	10000	0.0239976
8	TAF2	120733013	120855074	296	rs9297605	0.003494	10000	0.0239976
8	TRPS1	116410723	116691255	400	rs13270346	0.001778	10000	0.0239976
12	MIR4699	81542166	81562240	55	rs10862251	0.001771	10000	0.0240976
12	PRKAB1	120095760	120129429	47	rs2393550	0.008135	10000	0.0241976
19	SULT2B1	49045428	49112684	334	rs2544793	0.0005244	10000	0.0241976
21	MIR6815	46888179	46908240	109	rs9979601	0.004128	10000	0.0242976
4	HTN1	70906158	70934559	92	rs11249477	0.003927	10000	0.0242976
9	C9orf135-AS1	72424320	72445655	61	rs10780653	0.0006728	10000	0.0242976
1	MIER1	67380577	67464302	182	rs2985828	0.002347	10000	0.0243976
6	HIST1H2BI	26263203	26283640	56	rs12661552	0.002763	10000	0.0243976
6	VARS	31735296	31773712	89	rs115540432	0.006448	10000	0.0243976
12	KLRD1	10447049	10479850	75	rs61917601	0.001137	10000	0.0244976
16	LOC146513	86310036	86336995	142	rs117237104	0.0009569	10000	0.0244976
22	TANGO2	19994522	20063449	232	rs11703292	0.001285	10000	0.0244976
3	SFMBT1	52927582	53090089	355	rs187548445	0.0089	10000	0.0244976
3	TMEM158	45255955	45277814	94	rs13090079	0.006159	10000	0.0244976
6	KIF25	168408552	168455769	233	rs78484265	0.001477	10000	0.0244976
7	RBAK-RBAKDN	5075451	5122854	174	rs12668505	0.001511	10000	0.0244976
8	NSMAF	59486063	59582404	218	rs55909077	0.0001551	10000	0.0244976
11	PEX16	45921219	45949674	55	rs3802758	0.002338	10000	0.0245975
19	SYCN	39683561	39704906	45	rs11083516	0.0007413	10000	0.0245975
1	TFAP2E	36028970	36070927	43	rs11264179	0.004044	10000	0.0245975
14	MGAT2	50077488	50100199	68	rs143097724	0.00438	10000	0.0246975
17	P4HB	79791033	79828544	84	rs113619607	0.005324	10000	0.0246975
19	CPT1C	50184364	50226988	116	rs113169954	0.0007488	10000	0.0246975
5	DMGDH	78283386	78375497	324	rs73132134	0.001591	10000	0.0246975
5	DMXL1	118397083	118594822	297	rs9327091	0.0003651	10000	0.0247975
16	ZFP1	75172420	75216132	173	rs72800401	0.0003982	10000	0.0248975
20	SERINC3	43114863	43160726	65	rs56021043	0.001436	10000	0.0248975
22	TPST2	26911713	26996089	331	rs73163220	0.001056	10000	0.0248975
17	TAC4	47905670	47935379	28	rs117245307	0.008384	10000	0.0249975
6	HIST1H3G	26261145	26281612	58	rs12661552	0.002763	10000	0.0249975
3	CCDC54	107086187	107107481	52	rs9810995	0.004166	10000	0.0250975
7	C7orf55	139015195	139041065	82	rs4732368	0.01025	10000	0.0250975
19	CYP2F1	41610352	41644281	142	rs35107873	0.007775	10000	0.0251975
19	DNM2	10818728	10952586	331	rs78219104	0.002999	10000	0.0251975
1	MIR765	156895922	156916036	54	rs822431	0.004794	10000	0.0251975
3	LOC101927394	7984491	8067994	299	rs7651704	0.0006972	10000	0.0251975
6	NT5E	86149301	86215509	123	rs117775225	0.0008327	10000	0.0251975
8	TRPA1	72923485	72997819	318	rs6981557	0.005564	10000	0.0251975
9	LOC100506834	89553612	89626948	270	rs148022924	0.004401	10000	0.0251975
9	FAM69B	139597023	139629170	112	rs1832149	0.003279	10000	0.0252975
9	LOC440173	89613365	89667041	109	rs1458974	0.005037	10000	0.0252975
16	SEPHS2	30444945	30467296	29	rs11646954	0.005296	10000	0.0253975
1	MIR3115	23360797	23380865	20	rs137993948	0.000822	10000	0.0253975
12	CIT	120113594	120325095	475	rs2996030	0.0001105	10000	0.0254975
12	NCKAP5L	50174928	50232208	161	rs2720298	0.005943	10000	0.0254975
19	KIR3DL3	55225983	55258003	16	rs73618328	0.0007327	10000	0.0254975
22	MIEF1	39888283	39924137	55	rs4820379	0.005988	10000	0.0254975
6	HDDC2	125586495	125633282	150	rs4896859	0.002636	10000	0.0254975
1	LRRC71	156880423	156912880	85	rs822431	0.004794	10000	0.0255974
6	MIR3925	36580212	36600289	71	rs112189301	0.01424	10000	0.0255974
9	CNTLN	17124988	17513921	694	rs2891111	0.000529	10000	0.0255974
15	SRP14	40317890	40341389	59	rs2250402	0.0005757	10000	0.0256974
20	CSE1L	47652782	47723497	181	rs2426110	0.001055	10000	0.0256974
20	TM9SF4	30687308	30765061	135	rs2281362	0.003518	10000	0.0257974
7	C7orf49	134840531	134865578	83	rs116133465	0.00439	10000	0.0257974
15	LOC646938	79034378	79055734	79	rs112238647	0.003242	10000	0.0258974
18	CTDP1	77429800	77524510	379	rs72976118	0.0001368	10000	0.0258974
1	OCLM	186359703	186380587	41	rs10494587	0.0006666	10000	0.0258974
1	RIMKLA	42836467	42899900	194	rs16829470	0.006104	10000	0.0258974
2	LOC101060091	114578759	114658569	269	rs7593826	0.0003176	10000	0.0258974
8	RPL30	99043937	99067818	64	rs13265127	0.002727	10000	0.0258974
1	MIR6738	155911063	155931127	27	rs12747344	0.01962	10000	0.0259974
1	SETDB1	150888814	150947220	119	rs267724	0.001387	10000	0.0259974
2	MIR4436A	89101883	89121968	35	rs35574440	0.003822	10000	0.0259974
12	DDX47	12956279	12992915	130	rs7974569	0.0009942	10000	0.0260974
22	EMID1	29591900	29665586	234	rs879580	0.003318	10000	0.0260974
19	NTF4	49554396	49577124	87	rs62127895	0.0001142	10000	0.0261974
1	C1orf112	169754549	169832229	281	rs10753796	0.007465	10000	0.0261974
20	NSFL1C	1412806	1458337	123	rs141182016	3.778e-05	10000	0.0261974
6	TINAG	54163202	54264950	293	rs9349705	0.001789	10000	0.0261974
19	NFIC	3349560	3479215	422	rs56053124	0.0004372	10000	0.0262974
6	TAF8	42008250	42058644	194	rs72855233	0.005269	10000	0.0262974
3	IQCF1	51918891	51947386	49	rs7373140	0.005284	10000	0.0263974
7	LOC100131257	7105400	7146417	279	rs2965477	0.0004716	10000	0.0263974
19	CGB5	49537101	49558568	71	rs4801793	0.003771	10000	0.0264974
22	SELO	50629407	50666045	145	rs41283481	0.002083	10000	0.0264974
2	PPP1R21	48657907	48752531	293	rs138091776	0.001511	10000	0.0265973
6	TRIM26	30142231	30191271	197	rs115052707	0.0009827	10000	0.0265973
14	MIR7843	72973527	72993606	51	rs72726167	0.002841	10000	0.0266973
1	ANXA9	150944498	150978114	80	rs2305815	0.001397	10000	0.0266973
1	TNFRSF1B	12217059	12279277	183	rs499646	0.000344	10000	0.0266973
17	ARHGDIA	79815596	79839282	55	rs113619607	0.005324	10000	0.0267973
22	RHBDD3	29645843	29673914	58	rs879580	0.003318	10000	0.0267973
2	CSRNP3	166316156	166555917	466	rs16850913	6.36e-06	10000	0.0269973
8	TTPA	63962047	64008612	134	rs7832731	0.003546	10000	0.0269973
1	CERS2	150927648	150957479	66	rs2305815	0.001397	10000	0.0270973
7	LOC100507468	69051123	69072481	31	rs181480262	0.01354	10000	0.0270973
8	SFTPC	22009183	22031991	68	rs8192340	0.0003454	10000	0.0270973
10	FAM45A	120853610	120907223	132	rs11198776	0.006437	10000	0.0271973
19	ABHD8	17392939	17424282	123	rs7253389	0.005489	10000	0.0271973
22	ZDHHC8	20109363	20145530	136	rs113521702	0.0007229	10000	0.0271973
16	ZNF19	71497975	71533254	62	rs8050871	0.002065	10000	0.0272973
19	MIR181C	13975512	13995622	23	rs10406053	0.01601	10000	0.0272973
19	NANOS3	13978062	14001571	49	rs10406053	0.01601	10000	0.0272973
5	NCRUPAR	75998227	76018713	70	rs37249	0.00193	10000	0.0272973
10	STK32C	134010995	134131477	532	rs2814192	0.0008437	10000	0.0273973
12	CLEC12A	10093914	10148194	254	rs12231872	0.001153	10000	0.0273973
16	CHST4	71550022	71582493	63	rs4149497	0.001078	10000	0.0273973
15	AP4E1	51190868	51308097	285	rs12440387	0.001751	10000	0.0274973
17	FN3K	80683451	80719073	116	rs192999836	0.0003324	10000	0.0274973
1	CNR2	24190459	24249817	243	rs61778166	0.003274	10000	0.0274973
1	LUZP1	23400515	23505351	183	rs56043752	0.0003386	10000	0.0274973
5	TBCA	76976994	77082185	399	rs76467505	0.003063	10000	0.0275972
9	SNORD90	125632491	125652598	37	rs117457560	0.003635	10000	0.0275972
19	ERCC1	45900590	45937177	90	rs1046282	0.003488	10000	0.0276972
1	C1orf140	221493269	221519638	62	rs10863603	0.002033	10000	0.0276972
6	PRICKLE4	41738499	41765110	60	rs9394830	0.00115	10000	0.0276972
19	PAK4	39606419	39680046	202	rs11668093	0.0005063	10000	0.0277972
10	FAM45B_10	120853628	120907376	132	rs11198776	0.006437	10000	0.0278972
1	ZNF644	91370856	91497812	208	rs17131232	2.035e-06	10000	0.0278972
6	MIR4282	73667409	73687476	49	rs144286768	0.002664	10000	0.0278972
11	P2RX3	57095840	57147549	129	rs11229008	0.0009508	10000	0.0279972
8	MIR597	9589181	9609278	55	rs12680578	0.00258	10000	0.0279972
3	MTMR14	9681116	9754078	114	rs73113525	0.0005954	10000	0.0280972
11	TMEM80	685590	715028	112	rs12363410	0.002007	10000	0.0281972
2	GPBAR1	219115737	219138582	36	rs13419763	0.02792	10000	0.0281972
5	CDKL3	133624114	133712765	128	rs73289856	0.006586	10000	0.0281972
11	DRAP1	65676727	65699048	33	rs144373328	0.001226	10000	0.0282972
12	HECTD4	112587991	112829896	249	rs7969909	0.0001539	10000	0.0282972
19	MIR181D	13975688	13995825	24	rs10406053	0.01601	10000	0.0283972
6	PGBD1	28239313	28280326	104	rs6901575	0.005889	10000	0.0283972
8	MFHAS1	8631998	8761131	620	rs4382480	0.0004301	10000	0.0283972
11	OR10V2P	59506284	59527054	58	rs77932436	0.00262	10000	0.0284972
2	SMPD4	130898964	130950323	90	rs141020906	0.003163	10000	0.0284972
5	CRHBP	76238679	76275299	105	rs73123922	0.002405	10000	0.0284972
1	AMY1B_3	104282462	104311310	14	rs12075086	0.002531	10000	0.0285971
1	SCYL3	169812214	169873100	191	rs6670818	0.008715	10000	0.0285971
8	BMP1	22012652	22079840	199	rs8192340	0.0003454	10000	0.0285971
10	CCNJ	97793158	97830625	66	rs149019898	0.008309	10000	0.0286971
20	UBOX5	3078218	3150556	185	rs111551685	0.002578	10000	0.0286971
3	ANAPC13	134186545	134214865	58	rs6806417	0.01514	10000	0.0286971
3	LOC102724550	177524652	177627012	250	rs13324259	0.0006732	10000	0.0286971
4	CSN2	70810973	70836726	85	rs776860	0.006105	10000	0.0286971
12	STAB2	103971068	104170502	742	rs703627	0.0006605	10000	0.0287971
1	HPCAL4	40134319	40167382	140	rs60297197	0.003574	10000	0.0287971
10	FRMD4A	13675705	14382866	741	rs2446588	0.0003753	10000	0.0288971
10	PAOX	135182740	135215200	102	rs10776675	0.006643	10000	0.0288971
12	CDK2	56350552	56376573	35	rs10876863	0.003636	10000	0.0289971
2	RNU6-81P	132192795	132370468	717	rs28681469	0.001145	10000	0.0289971
2	REL	61098629	61165291	98	rs67574266	0.006399	10000	0.0290971
7	RBAKDN	5101690	5122854	83	rs12668505	0.001511	10000	0.0290971
2	PAPOLG	60973364	61039221	158	rs12104783	0.005466	10000	0.0291971
5	RXFP3	33926490	33949023	56	rs28625849	0.005955	10000	0.0291971
13	PCCA	100731268	101192691	932	rs113968475	0.0001889	10000	0.0292971
8	PKIA	79418335	79527502	237	rs74842078	0.004131	10000	0.0292971
9	DNAJC25-GNG10	114383631	114442526	224	rs10114535	0.002212	10000	0.0292971
9	PDCL	125570375	125600935	49	rs113438556	0.0155	10000	0.0292971
1	CAPZA1	113152074	113224241	103	rs3795820	0.004931	10000	0.0293971
6	OR2H1	29416229	29442099	79	rs115350668	0.005638	10000	0.0293971
9	PPP6C	127898851	127962218	139	rs828095	0.002312	10000	0.0293971
1	KIAA1324	109646584	109759403	374	rs79390780	0.00125	10000	0.0294971
6	TMEM151B	44228479	44257182	88	rs325017	0.005224	10000	0.0294971
8	CYP7B1	65498528	65721348	433	rs149196751	0.0007263	10000	0.0294971
17	YBX2	7181570	7207876	62	rs2654185	0.001612	10000	0.029597
6	ATP6V1G2	31502227	31524625	132	rs2255798	0.002546	10000	0.029697
1	MIR429	1094384	1114467	73	rs11260536	0.00151	10000	0.029797
20	CST5	23846571	23870380	71	rs4642010	0.003884	10000	0.029797
20	MYBL2	42285658	42355136	162	rs619289	0.01719	10000	0.029797
21	C21orf91-OT1	19139720	19174826	92	rs243553	8.971e-05	10000	0.029797
4	DCAF4L1	41973712	41998484	90	rs146081892	0.01579	10000	0.029797
6	TRIM27	28860778	28901768	134	rs114995570	0.003442	10000	0.029797
1	C1orf189	154161561	154188841	28	rs6719	0.01635	10000	0.029897
7	HGF	81321443	81409452	171	rs5745757	0.006361	10000	0.029897
18	ESCO1	19099261	19190693	86	rs76568655	0.005302	10000	0.029997
1	SNORD103A_2	31411964	31432052	39	rs12406355	0.0199	10000	0.029997
6	SNORD32B	29540028	29560105	62	rs114658079	0.0008677	10000	0.030097
22	TRABD	50614359	50648027	135	rs77371730	0.001208	10000	0.030197
3	PLCH1	155187670	155431997	738	rs113727550	0.001913	10000	0.030197
12	ACADS	121153570	121187811	113	rs2948149	0.01071	10000	0.030297
13	DNAJC3	96319392	96457243	159	rs9556499	0.0002848	10000	0.030297
2	PTCD3	86323304	86379280	132	rs3770069	0.01335	10000	0.030297
4	LINC00575	83524265	83552590	153	rs78718155	0.003911	10000	0.030297
5	OXCT1-AS1	41860131	41882338	40	rs7728482	0.00492	10000	0.030297
5	SAR1B	133926838	133978533	49	rs111722920	0.01499	10000	0.030297
5	CENPK	64803592	64868995	214	rs71626581	0.002825	10000	0.030397
9	MIR3074	97838295	97858376	33	rs4744440	0.001209	10000	0.030397
19	KLK12	51522347	51548148	96	rs8104238	0.0009515	10000	0.030497
9	MIR2278	97562243	97582339	45	rs356131	9.41e-05	10000	0.030497
16	FUK	70478497	70524177	43	rs744672	0.006986	10000	0.0305969
4	SMIM20	25905813	25941501	100	rs7688884	0.0002189	10000	0.0305969
5	HAVCR1	156446530	156495970	150	rs7702877	0.001898	10000	0.0305969
8	MIR4661	92207712	92227786	36	rs12549426	0.004827	10000	0.0305969
11	C11orf87	109282845	109309893	22	rs2186673	0.01649	10000	0.0306969
16	CAPNS2	55590583	55611592	42	rs181176903	0.01851	10000	0.0306969
22	YDJC	21972377	21994340	43	rs3747093	0.007834	10000	0.0306969
3	TMEM110-MUSTN1	52857130	52941597	167	rs11718060	0.0006961	10000	0.0306969
4	SLAIN2	48333612	48438215	293	rs10029785	0.002075	10000	0.0306969
11	MIR7154	45703253	45723326	67	rs2467288	0.01557	10000	0.0307969
19	PLIN5	4512543	4545208	71	rs11881475	0.0001286	10000	0.0307969
1	PSMB4	151362040	151384412	25	rs61818038	3.264e-05	10000	0.0307969
14	MMP14	23295741	23326808	102	rs1028648	0.003458	10000	0.0308969
3	HCLS1	121340244	121389795	121	rs9968051	0.0002947	10000	0.0308969
19	C19orf57	13983167	14026909	89	rs10406053	0.01601	10000	0.0309969
4	CSN1S2AP	70923102	70960988	136	rs11249477	0.003927	10000	0.0309969
11	AAMDC	77522207	77593398	125	rs7951033	0.002873	10000	0.0310969
12	HMGA2	66208239	66370071	262	rs10784502	2.606e-05	10000	0.0310969
15	CLK3	74890712	74932542	52	rs12594316	0.004897	10000	0.0310969
15	ZNF106	42694634	42793395	157	rs28548127	0.0003262	10000	0.0310969
1	HORMAD1	150660534	150703364	112	rs61817599	0.0004918	10000	0.0310969
6	TRIM40	30093884	30126512	284	rs114572497	1.326e-05	10000	0.0310969
9	SHB	37905894	38079210	399	rs59503734	0.003941	10000	0.0311969
10	MIR3944	135175059	135195167	53	rs10776675	0.006643	10000	0.0312969
19	ZNF112	44820705	44870856	157	rs2571072	0.003952	10000	0.0312969
1	MIR135B	205407429	205427526	48	rs74141214	0.000989	10000	0.0312969
6	CLIC5	45856189	46058085	616	rs143772644	0.002185	10000	0.0312969
1	PIGM	159987461	160011783	64	rs1934084	0.0002413	10000	0.0313969
2	C2orf78	74001315	74054274	26	rs75495038	0.01034	10000	0.0313969
8	TNKS	9403444	9649856	891	rs73202875	0.0002888	10000	0.0313969
12	MIR3198-2	54615180	54635260	21	rs1486339	0.00195	10000	0.0314969
17	LOC101927230	48282054	48302781	45	rs8070366	0.0004751	10000	0.0314969
11	OR9Q2	57947905	57968990	49	rs73470055	0.001068	10000	0.0315968
13	LINC00397	88443297	88472775	55	rs9518508	0.0004286	10000	0.0315968
2	THNSL2	88459813	88496156	100	rs72845841	0.001615	10000	0.0315968
12	NAA25	112454492	112556635	112	rs12301773	0.0002544	10000	0.0316968
22	KDELR3	38854066	38889452	60	rs6001131	0.0006124	10000	0.0316968
2	PCGEM1	193604570	193651625	62	rs6434568	0.004829	10000	0.0316968
5	PPWD1	64849062	64893376	131	rs192189	0.003972	10000	0.0316968
15	CYP11A1	74620102	74670081	120	rs16968478	0.002577	10000	0.0317968
15	EFTUD1	82412560	82565104	515	rs72749543	0.0004824	10000	0.0317968
17	ZNF385C	40167593	40200044	37	rs2240011	0.02041	10000	0.0317968
1	KCNJ10	159997256	160050051	108	rs1053074	0.0003054	10000	0.0317968
12	C3AR1	8200918	8228955	51	rs56262904	0.00808	10000	0.0318968
12	RASSF8-AS1	26097587	26122375	110	rs12424238	0.0002111	10000	0.0318968
5	JADE2	133851339	133928920	198	rs148115635	8.156e-05	10000	0.0318968
1	PCSK9	55495148	55540526	179	rs45439391	8.255e-05	10000	0.0319968
1	PPP1R8	28147251	28188183	39	rs6672956	0.007001	10000	0.0319968
2	COL6A3	238222654	238332850	292	rs4663745	0.000643	10000	0.0319968
5	ANKRD34B	79842573	79876304	102	rs2431218	0.001801	10000	0.0319968
9	MIR147A	122997256	123017328	24	rs73545242	0.003583	10000	0.0319968
5	LOC728769	77644587	77666365	58	rs4605770	0.006322	10000	0.0320968
18	DLGAP1-AS4	3952352	4023943	300	rs11081087	0.0001707	10000	0.0321968
19	WDR18	974327	1004569	201	rs144478618	0.001308	10000	0.0321968
20	MIR647	62563983	62584079	51	rs61744085	0.003003	10000	0.0321968
3	CEP63	134194574	134303855	247	rs62271502	0.01363	10000	0.0321968
6	C6orf223	43958336	43983694	128	rs113671320	0.0002414	10000	0.0322968
10	MIR3157	97814071	97834156	38	rs1414918	0.01579	10000	0.0323968
15	LOC100129973	52462222	52508076	139	rs1011051	0.01001	10000	0.0323968
15	PLA2G4F	42423331	42458839	85	rs882691	0.0005183	10000	0.0324968
6	TREML3P	41166291	41195685	139	rs77976106	0.0003832	10000	0.0324968
8	IMPAD1	57860487	57916430	106	rs1057409	0.00219	10000	0.0325967
11	GLB1L2	134191767	134256218	186	rs61908687	0.00308	10000	0.0326967
14	DNAAF2	50081891	50111948	85	rs143097724	0.00438	10000	0.0326967
14	SERPINA1	94833083	94867029	164	rs145066416	0.003934	10000	0.0326967
15	VPS13C	62134589	62362664	662	rs12916410	0.001237	10000	0.0326967
1	C1orf127	10996529	11052094	201	rs2003046	0.01229	10000	0.0326967
15	UNC45A	91463409	91507323	145	rs12902285	0.005105	10000	0.0327967
16	LOC388282	57834548	57860831	92	rs1477404	0.0105	10000	0.0327967
17	PITPNA-AS1	1410212	1431390	79	rs118186499	0.0004907	10000	0.0327967
19	SNAR-G1	49530276	49550404	66	rs71352719	0.004017	10000	0.0327967
1	LEMD1-AS1	205332379	205366568	101	rs13376534	0.0049	10000	0.0327967
9	TMEM246	104227607	104259475	98	rs12002693	0.003934	10000	0.0327967
19	C19orf18	58459804	58495902	108	rs150953181	0.002684	10000	0.0328967
6	RPS12	133125707	133148703	93	rs9493447	0.002839	10000	0.0328967
10	TRUB1	116687951	116747439	139	rs6585308	0.005705	10000	0.0330967
17	PEMT	17398876	17505017	277	rs4646404	0.001326	10000	0.0330967
5	OXCT1	41720166	41880791	218	rs184717896	0.0007392	10000	0.0330967
9	AIF1L	133961862	134008539	136	rs6597675	0.0006066	10000	0.0330967
20	RGS19	62694534	62721324	60	rs6062342	0.001805	10000	0.0331967
10	LINC00841	44394751	44475355	272	rs898551	0.0003872	10000	0.0332967
11	SHANK2-AS1	70467198	70491595	99	rs76508705	0.00535	10000	0.0332967
18	ADNP2	77856914	77908228	155	rs3744877	0.004029	10000	0.0332967
14	BAG5	104012880	104039151	50	rs147310431	0.0003826	10000	0.0333967
15	TNFAIP8L3	51338798	51407473	134	rs1550335	0.004523	10000	0.0333967
19	CAPS	5904192	5926222	47	rs274788	0.005687	10000	0.0333967
19	WDR88	33612997	33676703	203	rs8111054	0.001258	10000	0.0333967
1	SNORD45A	76243573	76263657	62	rs138012474	0.001277	10000	0.0333967
2	ARID5A	97192463	97228371	51	rs13398740	0.001857	10000	0.0333967
2	TRIM43	96247765	96275469	13	rs7565318	0.005998	10000	0.0333967
11	LOC100506258	7448867	7497066	280	rs10769791	0.0009654	10000	0.0334967
14	GPR33	31942149	31967151	67	rs17097918	0.004882	10000	0.0334967
6	SHPRH	146195944	146295233	156	rs2265470	0.003198	10000	0.0334967
12	MIR4700	121150995	121171069	72	rs556001	0.008705	10000	0.0335966
15	RPS17_2	83195500	83219295	12	rs1267657	0.01687	10000	0.0335966
17	FLJ45513	47913271	47936199	23	rs117245307	0.008384	10000	0.0335966
2	LIMS2	128385995	128449360	246	rs72843384	0.001319	10000	0.0335966
2	NOP58	203120514	203178384	107	rs1811791	0.000232	10000	0.0335966
3	SLC15A2	121603170	121673034	236	rs1136995	0.001409	10000	0.0335966
9	MIR24-1	97838302	97858370	33	rs4744440	0.001209	10000	0.0335966
16	SLX1B_2	30195163	30218887	5	rs72791248	0.01952	10000	0.0336966
20	TCEA2	62678438	62713700	92	rs6062342	0.001805	10000	0.0336966
22	MIRLET7A3	46498628	46518702	88	rs9615415	0.001778	10000	0.0336966
6	TREML4	41186061	41216120	183	rs6940349	0.001037	10000	0.0336966
1	SNORD103B_2	31411964	31432052	39	rs12406355	0.0199	10000	0.0337966
17	2020-09-09	75267491	75506678	740	rs56364392	0.0009856	10000	0.0338966
20	AHCY	32858070	32909608	70	rs117856729	0.003505	10000	0.0338966
3	KY	134308764	134379864	164	rs142738287	0.001443	10000	0.0338966
6	SRSF3	36552089	36582244	125	rs112581705	0.007962	10000	0.0338966
7	PLOD3	100839257	100871011	75	rs28361887	0.003217	10000	0.0338966
1	AMY1A_3	104282278	104311311	14	rs12075086	0.002531	10000	0.0339966
1	FUCA1	24161571	24204859	120	rs61778163	0.00701	10000	0.0339966
10	UBTD1	99248638	99340967	215	rs10882955	0.00475	10000	0.0340966
4	TET2	106057031	106210960	249	rs9884985	0.0004011	10000	0.0340966
22	MIRLET7B	46499565	46519648	88	rs9615415	0.001778	10000	0.0341966
3	PDCD10	167391694	167462651	97	rs76293126	0.02277	10000	0.0341966
9	BNC2	16399500	16880786	573	rs144874310	0.000142	10000	0.0341966
12	PIWIL1	130812432	130866877	207	rs11060848	0.001946	10000	0.0342966
14	FLRT2	85986487	86104270	385	rs2753616	0.001671	10000	0.0342966
3	TMEM110	52860771	52941597	162	rs11718060	0.0006961	10000	0.0342966
11	GAL3ST3	65798235	65826651	59	rs4930170	0.005011	10000	0.0343966
1	CTSK	150758683	150790917	45	rs6661100	0.0003704	10000	0.0343966
20	TTPAL	43094525	43133244	53	rs73613497	0.001077	10000	0.0343966
3	RUVBL1	127789799	127852671	129	rs3732402	0.01253	10000	0.0343966
6	LOC554223	29749682	29775584	445	rs114004092	0.0007044	10000	0.0343966
9	RABGAP1	125693287	125877147	320	rs182878110	0.0007605	10000	0.0343966
16	SLX1A_2	30195163	30218887	5	rs72791248	0.01952	10000	0.0344966
5	ERBB2IP	65212381	65386851	208	rs116361161	0.003817	10000	0.0344966
9	PTPLAD2	20996364	21041635	157	rs149398814	0.0002449	10000	0.0344966
12	B4GALNT3	559542	681058	523	rs10735035	0.0002639	10000	0.0345965
6	HCP5	31420956	31443586	217	rs114002231	0.00113	10000	0.0345965
7	C7orf55-LUC7L2	139015877	139118203	321	rs117654943	0.003442	10000	0.0345965
9	ANXA2P2	33614222	33635532	72	rs10814014	6.804e-05	10000	0.0345965
20	LOC100505683	23327230	23348764	76	rs6114064	0.0073	10000	0.0346965
6	GPR111	47614325	47675533	272	rs9381593	0.008685	10000	0.0346965
9	PSAT1	80901990	80955009	215	rs1929401	0.00325	10000	0.0346965
16	ZNF771	30408734	30439916	31	rs12447165	0.0002041	10000	0.0347965
8	CALB1	91060837	91105107	93	rs4961169	0.007337	10000	0.0347965
10	CALY	135128927	135160475	75	rs7085530	0.001468	10000	0.0348965
15	SEMA7A	74691629	74736299	117	rs77114142	0.004115	10000	0.0348965
17	MYO1C	1357479	1406001	175	rs11651209	0.003434	10000	0.0348965
9	C9orf135	72425730	72531148	289	rs10780653	0.0006728	10000	0.0348965
12	DUSP6	89731601	89756636	81	rs1689411	0.002369	10000	0.0349965
14	ITPK1-AS1	93523796	93548478	37	rs1740590	0.002048	10000	0.0349965
1	SAMD13	84754048	84826481	121	rs17131613	0.0004272	10000	0.0349965
3	RPUSD3	9869532	9895702	69	rs3856908	0.001022	10000	0.0349965
6	HCG14	28854306	28875097	70	rs114995570	0.003442	10000	0.0349965
6	ZFP57	29630168	29654931	224	rs114335745	0.0004239	10000	0.0349965
6	GMDS-AS1	2235986	2423825	422	rs764343	0.0006232	10000	0.0350965
19	LILRB5	54744269	54771167	83	rs11668189	9.146e-05	10000	0.0351965
6	SIRT5	13564760	13625390	92	rs2804913	0.01775	10000	0.0351965
12	SMARCC2	56545635	56593351	33	rs773649	0.02003	10000	0.0352965
1	GUK1	228317784	228346655	32	rs151119099	0.0026	10000	0.0352965
14	MIR4309	102995980	103016063	80	rs149244389	0.0001193	10000	0.0353965
16	KLHDC4	87731417	87809598	388	rs11859475	0.001504	10000	0.0353965
17	METTL16	2309347	2425200	234	rs56367015	0.0009091	10000	0.0353965
1	TNFRSF18	1128887	1152089	90	rs34160451	0.0135	10000	0.0353965
2	MZT2A	132231532	132260064	163	rs7566189	0.003093	10000	0.0353965
11	MIR6756	119173659	119193722	22	rs2510146	0.004914	10000	0.0354965
14	SNORA11B	91582769	91602896	56	rs8008872	0.001483	10000	0.0354965
15	CATSPER2P1	44018145	44048496	50	rs28653631	0.002672	10000	0.0354965
17	PITPNA	1411282	1476110	202	rs118186499	0.0004907	10000	0.0354965
2	DUSP2	96798907	96821179	22	rs1724121	0.02029	10000	0.0354965
5	UBE2B	133696866	133737799	77	rs35408571	0.005658	10000	0.0354965
14	RPS6KA5	91327166	91536993	449	rs2002715	0.001142	10000	0.0355964
20	UBOX5-AS1	3077556	3141513	163	rs111551685	0.002578	10000	0.0355964
2	RPE	210857288	210896984	37	rs13009890	0.007373	10000	0.0355964
10	LRRC20	72048725	72152406	406	rs80100166	0.0001657	10000	0.0356964
19	PEPD	33867854	34022799	674	rs117420358	0.001434	10000	0.0356964
1	AMY1C_3	104282440	104311310	14	rs12075086	0.002531	10000	0.0356964
4	ASB5	177124825	177200373	296	rs74768987	0.0008018	10000	0.0357964
11	JRKL-AS1	96166445	96250041	274	rs16923621	0.008598	10000	0.0358964
17	C17orf67	54859273	54921256	158	rs1052227	0.005333	10000	0.0358964
6	SNORA20	160191281	160211413	72	rs25683	0.01218	10000	0.0358964
7	LUC7L2	139015104	139118203	321	rs117654943	0.003442	10000	0.0358964
15	CHP1	41513436	41584083	180	rs7179969	0.004144	10000	0.0359964
11	MIR6716	118504717	118524797	32	rs613243	0.006389	10000	0.0360964
16	C16orf45	15518324	15692116	257	rs139664386	6.895e-05	10000	0.0360964
1	SNORD45C	76242756	76262834	62	rs138012474	0.001277	10000	0.0360964
2	ALMS1P	73862045	73922694	159	rs12991161	0.002594	10000	0.0360964
1	ARHGEF11	156894631	157025162	282	rs822431	0.004794	10000	0.0361964
1	GOLPH3L	150608700	150679672	194	rs6587517	0.0004366	10000	0.0361964
1	SH3D21	36761993	36796948	47	rs9659735	0.003222	10000	0.0361964
10	NUTM2A-AS1	88988423	89112315	55	rs76652728	0.00837	10000	0.0362964
18	VAPA	9903954	9970018	183	rs29158	0.0006798	10000	0.0362964
5	MIR4460	128722754	128742840	58	rs10067879	0.01232	10000	0.0362964
11	ARHGAP32	128824954	129072093	494	rs2439796	0.002216	10000	0.0363964
14	NFKBIA	35860715	35883960	93	rs7160352	0.003496	10000	0.0363964
6	HLA-F	29681116	29705073	223	rs885946	0.00443	10000	0.0363964
12	RAB5B	56357696	56400467	68	rs705699	0.009301	10000	0.0364964
6	OR10C1	29397715	29418754	108	rs115454174	0.0065	10000	0.0364964
6	SNHG5	86376724	86398451	24	rs76679963	0.0006985	10000	0.0365963
13	LINC00347	75116979	75141257	92	rs35985160	0.0002841	10000	0.0366963
14	ZNF219	21548204	21582863	86	rs8023143	5.806e-05	10000	0.0366963
3	ATP1B3	141585469	141655382	241	rs6440044	0.003829	10000	0.0369963
6	SNORA29	160196625	160216765	81	rs11751480	0.01265	10000	0.0369963
22	MIR4763	46499445	46519537	88	rs9615415	0.001778	10000	0.0370963
22	MLC1	50487819	50534358	274	rs11703598	0.001268	10000	0.0370963
5	CTD-3080P12.3	1163210	1188720	106	rs78955030	6.707e-05	10000	0.0370963
10	CCNYL2	42893621	42977688	228	rs117082258	0.005309	10000	0.0371963
17	FN3KRP	80664581	80695893	159	rs72634341	0.002276	10000	0.0371963
15	SNAP23	42777503	42835259	82	rs28557406	0.002072	10000	0.0372963
22	DGCR6	18883735	18909601	92	rs452378	0.003151	10000	0.0372963
6	RNU6-48P	12382558	12402586	72	rs4714513	0.003267	10000	0.0372963
8	AGPAT5	6555877	6629021	277	rs2911986	0.001324	10000	0.0372963
1	LOC440704	190584019	190780788	513	rs12035322	0.000332	10000	0.0373963
20	MIR1914	62562817	62582897	51	rs61744085	0.003003	10000	0.0373963
2	AAMP	219118851	219144893	48	rs72947598	0.02688	10000	0.0373963
2	MZT2B	130929500	130958300	53	rs114155192	0.007064	10000	0.0373963
2	KLHL29	23598297	23941483	736	rs12478906	0.0001607	10000	0.0374963
11	DEAF1	634224	705740	289	rs4074376	0.0005328	10000	0.0375962
16	CBFA2T3	88931262	89053504	512	rs74750667	0.002034	10000	0.0375962
19	S1PR2	10322108	10351948	65	rs8106674	0.00601	10000	0.0375962
1	KDM1A	23335940	23420184	103	rs137993948	0.000822	10000	0.0375962
4	INTU	128544086	128647934	154	rs1514299	0.01556	10000	0.0375962
6	C6orf100	28901560	28922315	78	rs114474440	0.0005444	10000	0.0375962
11	ARHGEF12	120197617	120370645	298	rs12365193	0.0006857	10000	0.0376962
22	MIR548J	26941177	26961289	106	rs146019180	0.001288	10000	0.0376962
6	SNORD50A	86377011	86397086	24	rs76679963	0.0006985	10000	0.0376962
11	SYT7	61271187	61358344	136	rs198760	0.005554	10000	0.0377962
16	USP31	23062727	23170591	249	rs141064099	0.003749	10000	0.0377962
3	HRASLS	192948916	192998644	116	rs7642362	0.0107	10000	0.0377962
8	CHMP7	23091149	23129512	143	rs11135710	0.001147	10000	0.0377962
20	MIR6813	62698307	62718363	47	rs13039439	0.00911	10000	0.0378962
21	C21orf91	19151283	19201703	107	rs243553	8.971e-05	10000	0.0378962
12	ANHX	133784897	133822422	148	rs36130280	0.0005734	10000	0.0379962
15	HDDC3	91464147	91485799	63	rs12902285	0.005105	10000	0.0379962
16	ZNF213	3175056	3202805	54	rs2735514	0.02412	10000	0.0379962
5	BDP1	70741441	70873649	285	rs986217	0.008421	10000	0.0379962
5	WDR36	110417869	110476200	200	rs13186410	0.001983	10000	0.0380962
20	C20orf96	241503	281419	175	rs6137140	0.003635	10000	0.0381962
2	NCL	232309458	232339205	91	rs2442322	0.007795	10000	0.0381962
6	FBXL4	99311600	99405882	170	rs6929427	0.003524	10000	0.0381962
7	SH2B2	101918352	101972178	137	rs803074	0.0008419	10000	0.0381962
13	SPACA7	113020650	113099009	364	rs1927677	0.00195	10000	0.0382962
1	LGALS8-AS1	236676368	236697808	82	rs819415	0.0007936	10000	0.0382962
3	MGC2889	192949567	192971761	50	rs7642362	0.0107	10000	0.0382962
5	GLRA1	151192073	151314397	257	rs76027915	0.01484	10000	0.0382962
6	NFKBIL1	31504627	31536606	173	rs146197948	0.002283	10000	0.0382962
9	RABEPK	127952820	128006438	113	rs359588	0.0009622	10000	0.0382962
10	NUTM2D	89107476	89140452	18	rs4934332	0.01281	10000	0.0383962
7	CASD1	94129169	94196328	142	rs2301646	0.001149	10000	0.0384962
14	MRPL52	23289091	23314246	96	rs61977690	0.0005882	10000	0.0385961
19	CGB1	49528825	49550191	80	rs71352719	0.004017	10000	0.0385961
10	LINC00704	4682376	4730262	118	rs488847	0.003161	10000	0.0386961
22	GSC2	19126503	19147796	85	rs5993542	0.0157	10000	0.0386961
14	PSMC6	53163895	53204716	65	rs7155648	0.009276	10000	0.0387961
19	BRSK1	55785533	55833903	136	rs1172819	0.0006903	10000	0.0387961
9	FAM205B	34820263	34848583	65	rs277592	0.01002	10000	0.0387961
10	ACBD5	27474142	27541068	375	rs559839	0.006595	10000	0.0388961
10	MIR1915	21775490	21795570	18	rs5011832	0.007697	10000	0.0388961
1	LOC646268	158091833	158120430	85	rs4656787	0.003536	10000	0.0388961
22	LINC00898	48006791	48037318	125	rs6007709	0.001122	10000	0.0388961
4	HNRNPDL	83333716	83361378	71	rs7662802	0.01476	10000	0.0388961
9	FOCAD	20648307	21005954	983	rs56058720	0.0003043	10000	0.0388961
11	POLD4	67108235	67131067	21	rs2511057	0.001396	10000	0.0389961
8	SLC26A7	92211721	92420382	419	rs4330648	0.001824	10000	0.0389961
16	SPNS1	28976095	29005869	39	rs7192056	0.003345	10000	0.0390961
7	ABCB1	87123178	87352639	463	rs4148737	0.0002863	10000	0.0390961
9	LHX3	139078095	139106955	75	rs10858246	0.004625	10000	0.0390961
8	SLC35G5	11178494	11199695	65	rs3808502	0.004041	10000	0.0391961
17	PPP1R27	79781367	79802926	48	rs35953157	0.01491	10000	0.0392961
18	ANKRD20A5P	14169095	14237049	75	rs118090847	0.01105	10000	0.0392961
17	LUC7L3	48786925	48840072	118	rs74476404	0.001231	10000	0.0393961
18	GREB1L	18812202	19112791	273	rs11083157	0.005137	10000	0.0393961
5	CWC27	64054754	64324590	560	rs75569327	0.006012	10000	0.0393961
5	SOWAHA	132139015	132162489	34	rs4705969	0.01971	10000	0.0394961
7	MIR4468	137798503	137818567	71	rs77929326	0.001789	10000	0.0394961
2	ASTL	96779588	96814175	40	rs1657502	0.01862	10000	0.039596
10	KAZALD1	102810998	102835351	51	rs807034	0.003084	10000	0.039696
11	RASSF10	13020969	13043653	74	rs74425281	0.007758	10000	0.039696
12	MIR1178	120141438	120161529	74	rs10849692	0.001175	10000	0.039696
15	LYSMD4	100257605	100283649	80	rs2603221	0.0004319	10000	0.039696
19	CGB2	49525129	49546495	79	rs71352719	0.004017	10000	0.039696
3	RAF1	12615099	12715700	278	rs1051208	0.0003685	10000	0.039796
19	ZNF134	58115829	58143636	71	rs55745109	0.01327	10000	0.039896
20	GTSF1L	42344800	42365642	48	rs17826056	0.01156	10000	0.039896
6	HTR1B	78161947	78183120	49	rs13218546	0.009698	10000	0.039896
14	LOC101927124	31879963	31932089	94	rs1888576	0.007725	10000	0.039996
14	SMEK1	91913824	91986824	176	rs35732175	0.009947	10000	0.039996
6	BAG6	31596804	31630477	121	rs114316763	0.001969	10000	0.039996
8	RAD54B	95374187	95497343	390	rs77849399	0.001165	10000	0.039996
8	RGS22	100963165	101128344	296	rs2514704	0.004273	10000	0.039996
10	RASSF4	45445218	45500172	151	rs142178701	0.001363	10000	0.040096
20	ASXL1	30936146	31037122	130	rs6141292	0.02303	10000	0.040096
5	PFN3	176817107	176837637	25	rs6556316	0.01046	10000	0.040096
6	TOMM6	41745180	41767634	52	rs6905726	0.02104	10000	0.040096
6	ZSCAN9	28183028	28211264	68	rs9380069	0.006589	10000	0.040096
21	CHAF1B	37747688	37799125	156	rs7280190	0.003891	10000	0.040196
16	GOT2	58731034	58778261	204	rs190473	0.01091	10000	0.040296
19	ZNF225	44607547	44647255	113	rs6509144	0.001423	10000	0.040396
2	ACTR3	114637510	114729129	282	rs28384082	0.009978	10000	0.040396
2	LOC101928020	210884645	210939080	43	rs11688922	0.007172	10000	0.040496
6	OR12D2	29354415	29375448	123	rs114645253	0.007305	10000	0.040496
6	SMLR1	131138544	131168276	128	rs4895894	0.003113	10000	0.040496
14	PSEN1	73593142	73700399	225	rs1990430	0.003522	10000	0.0405959
1	HTR1D	23508387	23531222	82	rs75978447	0.001596	10000	0.0405959
20	SOX18	62669078	62690979	51	rs2105063	0.003292	10000	0.0405959
2	FER1L5	97298573	97380624	101	rs13384114	0.002196	10000	0.0405959
8	ASAP1-IT1	131297600	131318779	49	rs2912191	0.0004681	10000	0.0405959
14	TEX21P	64802190	64824329	46	rs1256112	0.00448	10000	0.0406959
4	LCORL	17834838	18033483	456	rs114548251	0.0006009	10000	0.0406959
5	FBXO4	41915355	41951672	51	rs277416	0.003318	10000	0.0406959
1	RNU6-72P	186188963	186291028	323	rs12749865	0.001387	10000	0.0407959
22	PRODH	18890286	18934066	164	rs452378	0.003151	10000	0.0407959
4	CEP44	175194827	175264531	136	rs4695920	0.003644	10000	0.0407959
10	CPN1	101792064	101851642	151	rs74707016	0.002915	10000	0.0408959
15	SEMA6D	47466402	48076420	690	rs28403022	0.001406	10000	0.0408959
15	SRP14-AS1	40321511	40369710	141	rs2250402	0.0005757	10000	0.0408959
5	MSH3	79940466	80182634	703	rs7721000	0.00117	10000	0.0408959
6	SNORD100	133127940	133148016	75	rs9483502	0.003028	10000	0.0408959
7	ZNHIT1	100850984	100877471	57	rs28361887	0.003217	10000	0.0409959
1	HMGB4	34316075	34340392	44	rs41266401	0.006952	10000	0.0410959
1	SCARNA1	28150911	28171077	20	rs11247693	0.02573	10000	0.0410959
7	LOC101927181	2467397	2497485	96	rs2969077	0.0009364	10000	0.0411959
15	C2CD4A	62349175	62373116	66	rs11637599	0.001485	10000	0.0412959
21	PFKL	45709916	45757264	174	rs2276251	0.004313	10000	0.0412959
2	SNORA75	232310510	232330647	53	rs2442322	0.007795	10000	0.0412959
9	RNF183	116049372	116071320	58	rs10817476	0.001448	10000	0.0412959
3	MKRN2	12588512	12635210	111	rs1051208	0.0003685	10000	0.0413959
5	DHFR	79912044	79960800	240	rs4703815	0.003248	10000	0.0413959
6	CDC5L	44345250	44428161	143	rs699932	0.003704	10000	0.0413959
15	TMC3	81614759	81676418	182	rs7162538	0.0001157	10000	0.0414959
2	IL1R1	102676835	102806334	372	rs2228139	0.0008673	10000	0.0414959
17	FAM195B	79770236	79801170	70	rs7214710	0.008786	10000	0.0415958
3	IL17RD	57114009	57209403	247	rs115318501	0.0003067	10000	0.0415958
4	MYOZ2	120046938	120118944	228	rs72910582	0.003566	10000	0.0415958
15	ELL3	44054797	44079502	38	rs28697876	0.001115	10000	0.0416958
6	REV3L	111610233	111814918	438	rs462063	0.002606	10000	0.0416958
11	GRIK4	120372464	120869513	916	rs7103821	0.000362	10000	0.0417958
1	SNORA80E	155879699	155899833	28	rs144432107	0.00712	10000	0.0417958
12	NECAP1	8224806	8260373	57	rs56262904	0.00808	10000	0.0418958
12	TMEM132C	128741947	129202460	998	rs7975532	0.0001131	10000	0.0418958
14	DTD2	31905242	31936680	61	rs1888576	0.007725	10000	0.0418958
1	STK40	36795219	36861528	98	rs4652908	0.0001361	10000	0.0418958
5	MIR4458HG	8447799	8473209	82	rs114878343	0.002411	10000	0.0418958
9	GPR21	125785921	125807944	30	rs117086128	0.002304	10000	0.0418958
15	EIF2AK4	40216324	40337797	380	rs55652949	0.0002634	10000	0.0419958
1	GJC2	228327414	228357527	36	rs151119099	0.0026	10000	0.0419958
6	CLIC1	31688357	31715095	61	rs3131383	0.00626	10000	0.0420958
7	TMEM140	134822765	134860967	110	rs116133465	0.00439	10000	0.0420958
1	ASB17	76374557	76408116	126	rs17649675	0.00319	10000	0.0421958
2	PROKR1	68862953	68892708	95	rs72909920	0.002295	10000	0.0422958
19	KLHL26	18737837	18791302	166	rs34143665	0.006915	10000	0.0423958
2	FBXO48	68679504	68704390	48	rs10168414	0.00138	10000	0.0423958
17	NKIRAS2	40159593	40187656	28	rs4796627	0.01871	10000	0.0424958
19	DMKN	35978118	36014560	122	rs7254211	0.003101	10000	0.0424958
2	KIF1A	241643180	241769725	371	rs67845365	0.0001636	10000	0.0424958
19	ZNF776	58248163	58279527	65	rs111617842	0.006359	10000	0.0425957
12	MANSC1	12472217	12513169	184	rs7134578	0.00144	10000	0.0426957
12	UNC119B	121138237	121171443	110	rs556001	0.008705	10000	0.0426957
13	ERICH6B	46105431	46199874	271	rs11620408	0.002204	10000	0.0426957
19	ZNF606	58478440	58524714	163	rs61743406	0.002991	10000	0.0426957
5	LUCAT1	90588802	90620219	81	rs7706256	0.004035	10000	0.0426957
6	AARS2	44256462	44291063	110	rs614715	0.009292	10000	0.0426957
10	EMX2OS	119233803	119314579	280	rs10886089	0.003991	10000	0.0427957
14	PSMB11	23501375	23523269	51	rs144114087	0.004972	10000	0.0427957
3	NR2C2	14979090	15100786	239	rs3773482	0.008246	10000	0.0427957
4	STPG2	98470024	99074391	795	rs138194301	0.000962	10000	0.0427957
11	MRPL23-AS1	1994438	2021150	117	rs217714	0.01111	10000	0.0428957
12	LIN7A	81181170	81341694	451	rs4638365	0.01075	10000	0.0428957
6	ACAT2	160172988	160210087	119	rs25683	0.01218	10000	0.0428957
19	SNAR-G2	49524925	49545044	72	rs71352719	0.004017	10000	0.0429957
20	LOC101929413	10845980	10899920	155	rs11905130	0.004724	10000	0.0429957
6	LOC154449	170553421	170581657	140	rs6456194	0.001963	10000	0.0429957
17	TBC1D28	18528841	18557740	24	rs78437349	0.002108	10000	0.0430957
19	LRRC25	18491953	18518415	91	rs4808800	0.002094	10000	0.0430957
11	CATSPER1	65774222	65803988	86	rs2845570	0.00417	10000	0.0431957
13	GJA3	20702394	20745183	165	rs4769954	0.001423	10000	0.0431957
2	MIR6071	86000722	86020800	53	rs734042	0.0148	10000	0.0431957
6	TCP1	160189529	160220735	125	rs25683	0.01218	10000	0.0431957
1	SRP9	225955514	225988168	124	rs12736440	0.00713	10000	0.0432957
3	TLR9	52245095	52270179	36	rs5743840	0.005375	10000	0.0432957
19	ODF3L2	453345	484983	151	rs1003411	0.004505	10000	0.0433957
1	FMO2	171144387	171191822	223	rs115670094	0.005397	10000	0.0433957
1	MIR3123	241285571	241305646	40	rs4660031	0.005339	10000	0.0433957
1	SCARNA4	155885748	155905877	25	rs144432107	0.00712	10000	0.0433957
6	SCARNA27	8076640	8096766	67	rs113910260	0.0004683	10000	0.0433957
16	ZNF213-AS1	3165529	3194883	49	rs9924928	0.01991	10000	0.0434957
17	LGALS9	25948173	25986586	106	rs73985841	0.01391	10000	0.0434957
4	TMEM165	56252079	56302342	132	rs1128141	0.002441	10000	0.0434957
2	STK39	168800529	169114105	496	rs6433021	0.0005337	10000	0.0435956
21	LRRC3	45865392	45888739	51	rs13049296	0.0007937	10000	0.0436956
4	HSPA4L	128693452	128764526	74	rs75862345	0.01571	10000	0.0436956
6	LINC00518	10418017	10445055	73	rs1621700	0.005277	10000	0.0436956
17	MIR365B	29892429	29912540	50	rs118106484	0.004781	10000	0.0437956
4	MIR3684	99908537	99928611	62	rs62323231	0.01089	10000	0.0437956
6	SNORD50B	86377306	86397377	24	rs76679963	0.0006985	10000	0.0438956
12	RACGAP1P	45446400	45469194	36	rs56739303	0.0007115	10000	0.0439956
1	FAM159A	53089065	53132737	107	rs269323	0.0001117	10000	0.0439956
3	LOC90246	128216677	128239429	67	rs55714314	0.01389	10000	0.0439956
3	OR5K3	98099509	98120475	76	rs66692191	0.008991	10000	0.0440956
6	OR2B6	27915018	27935960	44	rs67662114	0.01164	10000	0.0440956
12	TBX5-AS1	114835999	114860637	68	rs4441066	0.005252	10000	0.0441956
1	LOC101929631	218206846	218242482	150	rs12046784	0.007966	10000	0.0441956
1	RAP1GAP	21912707	22005856	367	rs7541798	0.003398	10000	0.0441956
2	CCNYL1	208566263	208630896	169	rs62189198	0.0002445	10000	0.0441956
6	MIR6835	34198449	34218513	30	rs10080749	0.001276	10000	0.0441956
4	C4orf32	113056552	113120237	118	rs4834239	0.02301	10000	0.0443956
18	BOD1L2	54804292	54827639	83	rs118108514	0.004333	10000	0.0444956
6	HECA	139446248	139511946	173	rs9495374	0.007298	10000	0.0444956
17	MIR4725	29892287	29912377	51	rs118106484	0.004781	10000	0.0445955
1	MIR200A	1093242	1113332	75	rs11260536	0.00151	10000	0.0445955
2	PID1	229878688	230146057	891	rs74806474	0.002764	10000	0.0446955
7	RHBDD2	75498316	75528244	52	rs2190423	0.008468	10000	0.0447955
7	MESTIT1	130116897	130141013	58	rs73724315	0.004846	10000	0.0448955
1	MIR4753	235343348	235363431	33	rs10924870	0.01299	10000	0.0449955
20	IFT52	42209578	42285862	201	rs62225582	0.01072	10000	0.0449955
9	QSOX2	139088181	139147687	182	rs10858246	0.004625	10000	0.0449955
17	BPTF	65811779	65990494	277	rs77706698	0.005722	10000	0.0450955
17	HIGD1B	42913720	42937848	68	rs17544947	0.003026	10000	0.0450955
20	SGK2	42177634	42224273	137	rs60010345	0.003841	10000	0.0450955
4	SPARCL1	88384481	88460655	273	rs4364226	0.003189	10000	0.0450955
6	PNLDC1	160211280	160251736	143	rs6928056	0.004521	10000	0.0450955
8	DECR1	91003579	91074227	172	rs1805807	0.003195	10000	0.0450955
10	MLLT10	21813100	22042559	215	rs147144599	0.006223	10000	0.0451955
2	SNORD20	232311154	232331234	52	rs2442322	0.007795	10000	0.0451955
6	MIR6833	32137592	32157653	54	rs115004569	0.02469	10000	0.0451955
13	FNDC3A	49540047	49793915	312	rs147436491	0.001046	10000	0.0452955
14	ZBTB25	64943554	64980554	112	rs12886478	0.02015	10000	0.0452955
15	THBS1	39863279	39899668	74	rs28537569	0.001111	10000	0.0452955
2	CD28	204561197	204613636	140	rs62183985	0.008995	10000	0.0452955
6	HCG4	29748807	29770850	385	rs114004092	0.0007044	10000	0.0452955
21	LRRC3-AS1	45860868	45885167	58	rs13049296	0.0007937	10000	0.0453955
22	RBFOX2	36124782	36434585	403	rs80246579	0.003803	10000	0.0453955
3	SEC61A1	127761211	127800526	100	rs2075402	0.01101	10000	0.0453955
6	ZSCAN23	28390431	28421279	100	rs13201681	0.005807	10000	0.0453955
15	DET1	89045713	89099912	158	rs7177249	0.01198	10000	0.0454955
19	IGFL2	46641038	46674561	74	rs9304656	0.007463	10000	0.0454955
8	LOC100507156	23183720	23233638	308	rs17089142	0.00668	10000	0.0454955
16	NFAT5	69589868	69748569	312	rs72801304	0.001375	10000	0.0455954
4	LAMTOR3	100789494	100825703	54	rs10461176	0.001135	10000	0.0455954
8	NRG1	31487267	32632558	824	rs957901	0.0001122	10000	0.0455954
15	CHRM5	34251088	34367287	316	rs7494836	0.0003816	10000	0.0456954
16	NFATC2IP	28952317	28987767	41	rs7192056	0.003345	10000	0.0456954
9	CDC14B	99252394	99392112	118	rs117438122	0.001604	10000	0.0456954
19	C19orf60	18689494	18713147	78	rs12981193	0.007536	10000	0.0457954
1	CRB1	197160591	197457585	439	rs2786098	5.166e-05	10000	0.0457954
5	PDZD2	31789030	32121038	871	rs245154	0.0003909	10000	0.0457954
9	HABP4	99202436	99263618	117	rs10820629	0.0226	10000	0.0458954
11	LOC100128239	133892166	133921236	80	rs58406308	0.01243	10000	0.0459954
16	MIR4517	28959903	28979982	22	rs146864342	0.009761	10000	0.0459954
2	ADRA2B	96768622	96791984	27	rs72825829	0.01039	10000	0.0459954
2	FAM110C	28813	56588	65	rs6706828	0.0114	10000	0.0459954
8	STAU2-AS1	74322308	74363753	137	rs2383892	0.003645	10000	0.0459954
11	H19	2006405	2029065	108	rs2525885	0.005546	10000	0.0461954
11	SF3B2	65809815	65846382	57	rs4930170	0.005011	10000	0.0461954
2	DNAJC27-AS1	25184980	25272563	217	rs148962492	0.001686	10000	0.0461954
19	MIR4750	50381431	50401487	32	rs1290751	0.01198	10000	0.0462954
19	MIR5088	50175373	50195452	29	rs10415880	0.008621	10000	0.0462954
3	LIMD1	45626322	45732755	379	rs267234	0.001893	10000	0.0462954
9	ANP32B	100735488	100788224	79	rs10984649	0.0006513	10000	0.0462954
11	PRCP	82525408	82621557	275	rs80270346	0.005728	10000	0.0463954
11	PVRL1	119498807	119609435	244	rs193230150	0.005207	10000	0.0463954
12	TROAP	49706970	49735514	85	rs116137704	0.0002934	10000	0.0463954
6	MRPL18	160201491	160229461	113	rs55975365	0.01369	10000	0.0463954
6	ZNF192P1	28119538	28147373	88	rs13197176	0.008659	10000	0.0464954
7	GCK	44173869	44239022	203	rs76380370	0.000442	10000	0.0464954
1	GCSAML-AS1	247677980	247704106	88	rs1881794	0.002282	10000	0.0465953
20	ADIG	37199837	37227104	59	rs76524484	0.0111	10000	0.0465953
20	SIRPB2	1445235	1482233	152	rs141182016	3.778e-05	10000	0.0465953
3	LINC01192	162885030	163031089	455	rs865797	0.001388	10000	0.0465953
9	MIR4473	20401145	20421236	21	rs58566757	0.0118	10000	0.0465953
19	RASIP1	49213841	49253970	110	rs4002471	0.0098	10000	0.0468953
2	POLR1A	86243450	86343278	253	rs4832241	0.01493	10000	0.0468953
11	PPFIBP2	7524995	7684996	645	rs6578880	0.00011	10000	0.0469953
17	INPP5K	1387870	1430182	155	rs77572632	0.0002142	10000	0.0469953
5	MTRNR2L2	79935818	79956854	121	rs865646	0.004238	10000	0.0469953
11	DDX6	118608472	118671972	129	rs73003294	0.01017	10000	0.0470953
7	NPVF	25254190	25278105	99	rs1970993	0.0005506	10000	0.0470953
15	TSPAN3	77326359	77373570	50	rs35393077	0.01461	10000	0.0471953
6	SNORA38	31580855	31600987	79	rs114316763	0.001969	10000	0.0471953
7	GALNT11	151712777	151829427	146	rs10267245	0.01893	10000	0.0471953
1	KIF21B	200928513	201002828	191	rs6657915	0.0006052	10000	0.0472953
1	SLC50A1	155097819	155121334	31	rs4745	0.01023	10000	0.0472953
4	CLRN2	17506787	17538727	113	rs143778782	0.004144	10000	0.0472953
4	DMP1	88561453	88595512	97	rs7695986	0.005872	10000	0.0472953
6	FRMD1	168446463	168492237	257	rs60363168	0.009127	10000	0.0473953
5	G3BP1	151141475	151194915	120	rs2915829	0.01512	10000	0.0474953
7	ST7-AS2_1	116702125	116740835	46	rs184247943	0.0005293	10000	0.0474953
11	NADSYN1	71154216	71222581	238	rs4944999	0.0008922	10000	0.0475952
19	HDGFRP2	4462192	4512232	205	rs7250947	0.0008929	10000	0.0475952
19	PTGIR	47113724	47138354	93	rs10425518	0.005777	10000	0.0475952
1	SNORD45B	76245161	76265232	60	rs138012474	0.001277	10000	0.0475952
7	NRF1	129241554	129406922	436	rs10954247	0.00137	10000	0.0475952
9	MIR4540	36854250	36874305	89	rs75377918	0.001596	10000	0.0476952
10	NANOS1	120779227	120803854	36	rs10886368	0.01254	10000	0.0477952
16	C16orf3	90085315	90106309	97	rs7199280	0.00218	10000	0.0477952
19	CC2D1A	14006955	14051693	66	rs76299134	0.01946	10000	0.0477952
19	GPATCH1	33561785	33631318	207	rs6510354	0.001992	10000	0.0477952
5	IL9	135217934	135241516	66	rs17645346	2.273e-05	10000	0.0477952
5	TRAPPC13	64910557	64971954	189	rs468602	0.002155	10000	0.0477952
6	ATP6V1G2-DDX39B	31487995	31524625	227	rs114492112	0.00244	10000	0.0477952
14	LOC100506476	74244062	74280331	88	rs11624123	0.01306	10000	0.0478952
16	CD19	28933259	28960668	25	rs7185232	0.003824	10000	0.0478952
2	LINC00471	232363136	232389050	106	rs6754952	0.001311	10000	0.0478952
4	ELMOD2	141435311	141484924	76	rs17006095	0.01089	10000	0.0478952
12	TMEM52B	10313197	10354403	180	rs11053673	9.534e-05	10000	0.0479952
1	LOC729970	95383583	95438826	195	rs11165280	0.002677	10000	0.0479952
5	C5orf51	41894469	41931738	54	rs277416	0.003318	10000	0.0479952
9	UBAP2	33911690	34058947	412	rs12336828	0.0002598	10000	0.0479952
3	CNOT10	32716636	32825367	437	rs112389891	0.008963	10000	0.0480952
5	RAB9BP1	104425174	104445799	30	rs4481329	0.01666	10000	0.0480952
12	SOCS2	93953597	93980521	75	rs4761521	0.01027	10000	0.0481952
7	LOC401324	35343465	35426086	351	rs10245637	0.001252	10000	0.0481952
7	PRKAR1B	578833	777313	436	rs6968859	0.002565	10000	0.0481952
12	ERBB3	56463808	56507291	63	rs11171739	0.01452	10000	0.0482952
7	LOC100129148	139092208	139122272	94	rs34762928	0.0195	10000	0.0482952
1	KCNH1	210841656	211317457	864	rs113346982	0.0002206	10000	0.0483952
3	RTP3	46529484	46552439	57	rs73069915	0.007258	10000	0.0483952
13	IRG1	77516623	77542776	78	rs588702	0.001789	10000	0.0484952
16	ITGAL	30473982	30544506	110	rs8044405	0.004763	10000	0.0484952
20	NXT1	23321372	23345408	82	rs6114064	0.0073	10000	0.0484952
3	CNTN6	1124341	1455292	721	rs7647469	0.0001678	10000	0.0484952
5	TRIM23	64875506	64930187	166	rs62369041	0.007174	10000	0.0484952
6	PRRC2A	31578449	31615554	146	rs114316763	0.001969	10000	0.0484952
19	HIPK4	40875177	40906094	62	rs1968358	0.002212	10000	0.0485951
1	ASTN1	176816440	177144040	765	rs227510	0.002042	10000	0.0485951
1	FAM132A	1167825	1192102	72	rs41307037	0.001161	10000	0.0485951
22	APOL4	36575175	36610879	197	rs6000186	0.004748	10000	0.0485951
6	LINC01276	41460181	41497590	114	rs2495237	0.0005179	10000	0.0485951
16	LOC101927817	89487325	89530902	95	rs17774983	0.002558	10000	0.0486951
2	TUBA3E	130939317	130966034	52	rs114155192	0.007064	10000	0.0486951
3	RNF168	196185656	196240639	167	rs112385327	0.009963	10000	0.0486951
9	MED27	134725496	134965274	360	rs11243585	0.001723	10000	0.0486951
1	TTLL10	1099285	1143313	180	rs11260536	0.00151	10000	0.0487951
2	RBMS1	161118661	161360318	579	rs1116250	2.301e-05	10000	0.0487951
6	ZSCAN16-AS1	28079572	28115094	110	rs13203816	0.01007	10000	0.0487951
2	ITM2C	231719312	231753969	163	rs76209860	0.00024	10000	0.0489951
6	EPB41L2	131150487	131394462	697	rs872576	0.007585	10000	0.0489951
6	MIR3668	140516388	140536463	35	rs74339147	0.02096	10000	0.0489951
10	MIR1307	105144009	105164158	21	rs7093039	0.0132	10000	0.0490951
19	COMP	18883582	18912114	54	rs2240013	0.001887	10000	0.0490951
2	DNER	230212344	230589286	674	rs7597072	0.001964	10000	0.0490951
2	TMBIM1	219128916	219167280	78	rs59549705	0.01187	10000	0.0490951
1	SPAG17	118486287	118737848	448	rs115568119	0.00618	10000	0.0491951
8	MED30	118522951	118562501	103	rs6997585	0.003768	10000	0.0491951
11	MIR675	2007988	2028061	92	rs2525885	0.005546	10000	0.0492951
19	CD22	35810068	35848264	139	rs12975901	0.003199	10000	0.0493951
4	PLK4	128792015	128830377	45	rs72616964	0.03681	10000	0.0493951
7	ACTR3B	152446833	152562464	255	rs7790480	0.006063	10000	0.0493951
17	DNAJC7	40118438	40179715	84	rs117138610	0.01734	10000	0.0494951
18	ZADH2	72899277	72931281	91	rs665734	0.01343	10000	0.049595
7	LINC00265	39763166	39844222	179	rs11765970	0.002522	10000	0.049595
8	DEFB134	11841488	11863760	76	rs12676145	0.007274	10000	0.049595
4	SLC25A31	128641554	128705447	82	rs4833390	0.03124	10000	0.049795
19	RINL	39348471	39378919	49	rs2082435	0.01242	10000	0.049895
1	MIR6741	226099779	226119842	42	rs360065	0.005732	10000	0.049895
1	RABGGTB	76241878	76270775	89	rs138012474	0.001277	10000	0.049895
1	RNF2	185004550	185081740	81	rs12061313	0.009378	10000	0.049895
12	PMEL	56337888	56370496	32	rs10876863	0.003636	10000	0.049995
12	PRPF40B	50007196	50048452	41	rs7299820	0.005504	10000	0.049995
19	PPP5C	46840250	46904232	170	rs8106249	0.007484	10000	0.049995
22	APOBEC3A_B	39343526	39398783	75	rs1977068	0.0006719	10000	0.049995
6	SNX14	86205214	86313629	178	rs117221962	0.00118	10000	0.049995
8	TOP1MT	144381496	144452147	245	rs28437861	0.002335	10000	0.049995
9	DENND1A	126131932	126702417	739	rs12352489	0.0005329	10000	0.050195
11	TMEM133	100852810	100874666	88	rs540089	0.01345	10000	0.050395
5	TMEM232	109745197	110072450	746	rs142325420	0.0005466	10000	0.050395
8	TMEM55A	91996501	92063203	114	rs11780153	0.01107	10000	0.050395
9	C9orf40	77551498	77577802	54	rs56228016	0.004656	10000	0.050395
15	ARPP19	52829431	52871213	109	rs117294977	0.008507	10000	0.050495
10	CUEDC2	104173001	104202423	45	rs74606364	0.007726	10000	0.0505949
2	TACR1	75263589	75436645	468	rs4853110	0.0004725	10000	0.0505949
3	CBLB	105367108	105597887	587	rs2301045	0.01021	10000	0.0505949
15	CALML4	68473042	68508448	39	rs7498094	0.00766	10000	0.0506949
13	PCCA-AS1	101106690	101143269	130	rs7997368	0.009554	10000	0.0507949
1	POGZ	151365199	151441941	93	rs61818038	3.264e-05	10000	0.0507949
1	UBQLN4	155995091	156033516	53	rs62001917	0.0005592	10000	0.0507949
2	KANSL1L	210875434	211046051	134	rs115386534	0.001476	10000	0.0507949
2	MIR5000	75307938	75328041	26	rs12713829	0.01148	10000	0.0507949
6	TBPL1	134263307	134318638	121	rs76062569	0.01195	10000	0.0507949
13	SLAIN1	78261988	78348377	197	rs117250466	0.006419	10000	0.0508949
19	CRLF1	18694034	18727660	119	rs12981193	0.007536	10000	0.0508949
1	MAP3K6	27671669	27703337	66	rs143620501	0.0129	10000	0.0508949
20	RALY	32571457	32680991	146	rs140822920	0.008122	10000	0.0508949
2	DUSP11	73979324	74017284	29	rs13033744	0.02251	10000	0.0508949
17	VPS25	40915453	40941618	14	rs144420934	0.02078	10000	0.0509949
17	MIR1203	46223788	46243873	50	rs16953051	0.003563	10000	0.0510949
1	RNF223	997125	1019687	46	rs9442372	0.0007506	10000	0.0510949
14	C14orf177	99167949	99194103	111	rs1022633	0.004457	10000	0.0511949
20	BPIFA3	31795115	31825612	45	rs750065	0.007588	10000	0.0511949
19	ZNRF4	5445425	5466867	74	rs61740902	0.002233	10000	0.0512949
2	LINC01121	45391479	45492080	465	rs11677981	0.0004247	10000	0.0512949
7	AUTS2	69053904	70268054	891	rs73167531	0.000541	10000	0.0512949
1	KIAA0907	155872835	155914188	58	rs147498633	0.004741	10000	0.0513949
20	ANGPT4	843296	906960	309	rs910389	0.0009026	10000	0.0513949
4	NPY5R	164255090	164283086	100	rs6536720	0.01249	10000	0.0513949
6	SNORD101	133126445	133146518	82	rs9483501	0.003018	10000	0.0513949
10	LINC00705	4688347	4714606	54	rs488847	0.003161	10000	0.0514949
17	ETV4	41595210	41633800	74	rs67063813	0.03044	10000	0.0514949
22	DGCR14	19107791	19142190	110	rs5993542	0.0157	10000	0.0514949
7	CCDC136	128421463	128472187	122	rs55840720	0.01716	10000	0.0514949
15	LOC101929655	81606673	81745417	284	rs7162538	0.0001157	10000	0.0515948
6	ZSCAN16	28082386	28107856	69	rs35345226	0.01027	10000	0.0515948
9	ATP6V1G1	117339993	117371152	109	rs7871401	0.0004414	10000	0.0515948
10	NUTM2A	88975204	89004733	31	rs79231017	0.01515	10000	0.0517948
10	DLG5-AS1	79676569	79699583	55	rs61854183	0.01287	10000	0.0518948
14	DCAF4	73383039	73436357	210	rs17781758	0.002234	10000	0.0518948
2	CXCR1	219017567	219041716	42	rs13410318	0.006037	10000	0.0518948
11	RBM14	66374052	66407397	31	rs117480267	0.01279	10000	0.0519948
3	LOC344887	185667757	185708665	134	rs6779456	0.0061	10000	0.0519948
4	CLGN	141299606	141358815	143	rs358324	0.002848	10000	0.0519948
4	LARP1B	128972420	129142298	375	rs10002580	0.0191	10000	0.0519948
12	LOC100240734	54485992	54506483	51	rs11170807	1.613e-05	10000	0.0520948
14	LINC00221	106928444	106961529	40	rs2467932	0.01683	10000	0.0520948
14	STYX	53186882	53251705	104	rs62003479	0.003983	10000	0.0520948
4	LOC644145	56676236	56713430	112	rs7679852	0.005321	10000	0.0520948
5	GAPT	57777329	57802185	94	rs9292163	0.009225	10000	0.0520948
17	SKAP1	46200801	46517594	734	rs118107232	0.0001317	10000	0.0521948
19	TMEM86B	55728001	55750632	77	rs10413948	0.01121	10000	0.0521948
1	BLACAT1	205394013	205435214	89	rs74141214	0.000989	10000	0.0522948
7	GET4	906190	946071	163	rs73672462	0.007707	10000	0.0522948
8	INTS10	19664917	19719586	160	rs3853254	0.006892	10000	0.0522948
13	ESD	47335390	47381367	88	rs9534487	0.007225	10000	0.0523948
22	LINC00634	42338190	42364946	86	rs6519297	0.004411	10000	0.0523948
22	PDGFB	39609684	39650957	124	rs2239768	0.0193	10000	0.0523948
4	AIMP1	107226766	107280381	117	rs187170479	0.003221	10000	0.0523948
4	HTN3	70884129	70912255	89	rs184067756	0.003099	10000	0.0523948
6	FKBP5	35531361	35706360	319	rs79134986	0.006369	10000	0.0523948
10	KIAA1598	118632887	118896097	274	rs11197885	0.01113	10000	0.0524948
16	MIR1538	69589710	69609771	44	rs72801304	0.001375	10000	0.0524948
6	UBD	29513388	29537702	102	rs114698418	0.002133	10000	0.0524948
12	PRMT8	3480514	3713138	578	rs4766121	0.0002282	10000	0.0525947
15	EMC4	34507197	34532366	95	rs10851955	0.004159	10000	0.0525947
7	GLCCI1	7998373	8138709	460	rs74296264	0.001618	10000	0.0525947
8	MIR5194	131010579	131030699	81	rs35475892	0.0002764	10000	0.0525947
14	MIR4710	105134030	105154086	69	rs116954970	0.0005413	10000	0.0526947
3	CRBN	3181316	3231401	230	rs1533599	0.003724	10000	0.0526947
8	DCAF4L2	88872970	88896296	27	rs79387705	0.02121	10000	0.0526947
16	TFAP4	4297186	4333001	82	rs3747570	0.001842	10000	0.0527947
1	TMEM56	95548072	95673161	413	rs6688027	0.001077	10000	0.0527947
6	MIR6721	32127806	32147893	53	rs115860703	0.02391	10000	0.0527947
1	PHTF1	114229823	114311777	137	rs2797410	0.008469	10000	0.0528947
2	DFNB59	179306162	179336110	40	rs17304212	0.001223	10000	0.0528947
3	SPATA16	172597146	172869058	704	rs11921515	0.003621	10000	0.0528947
6	SNORD117	31494150	31514226	118	rs114492112	0.00244	10000	0.0528947
11	MIR5579	79123212	79143270	60	rs7102010	0.01025	10000	0.0529947
19	MIR5196	35826415	35846530	86	rs12975901	0.003199	10000	0.0529947
2	NAT8B	73917635	73938467	52	rs13015885	0.01934	10000	0.0530947
5	LECT2	135272599	135300723	112	rs31553	0.01042	10000	0.0530947
19	CD3EAP	45899466	45924024	57	rs1046282	0.003488	10000	0.0531947
21	LINC00323	42503426	42529991	98	rs11702600	0.01007	10000	0.0531947
2	CCDC74B	130886855	130912707	55	rs141020906	0.003163	10000	0.0531947
10	FBXL15	104169570	104192893	28	rs2282295	0.0124	10000	0.0532947
11	OR8H3	55879848	55900787	142	rs61746202	0.02015	10000	0.0532947
1	HAX1	154235038	154258355	31	rs10797067	0.01536	10000	0.0532947
7	ANLN	36419414	36503401	258	rs6952338	0.008343	10000	0.0532947
19	KANK2	11264942	11318243	182	rs74179973	0.01326	10000	0.0533947
4	ADAM29	175829508	175909331	285	rs6845431	0.002276	10000	0.0533947
11	C11orf1	111739947	111764797	33	rs34888817	0.03566	10000	0.0534947
10	C10orf10	45461708	45484330	68	rs3758400	0.00995	10000	0.0535946
11	ARHGAP1	46688624	46732215	62	rs4491174	0.01165	10000	0.0535946
12	TRAFD1	112553348	112601408	41	rs113614841	0.0002918	10000	0.0535946
6	MCM9	119124611	119266327	468	rs6916491	0.0007784	10000	0.0536946
6	SNORA33	133128357	133148490	76	rs6911773	0.003144	10000	0.0536946
7	LINC00244	156323184	156343795	58	rs34321203	0.0005921	10000	0.0536946
13	BTF3P11	77492584	77513224	96	rs851258	0.01003	10000	0.0537946
6	MIR6891_1	30219276	30239317	143	rs114271199	0.01368	10000	0.0537946
8	HAS2	122615270	122663630	139	rs6996063	0.005622	10000	0.0537946
19	USF2	35749895	35780718	84	rs55863037	0.002712	10000	0.0538946
1	SMG7	183431505	183533328	117	rs77960299	0.003252	10000	0.0538946
4	COX7B2	46726846	46921252	447	rs79655964	0.004498	10000	0.0538946
6	HIST1H3J	27848092	27868570	42	rs78037434	0.0003272	10000	0.0538946
10	UCN3	5396975	5426169	119	rs9423610	0.009734	10000	0.0539946
11	LOC440028	9766316	9791080	56	rs360140	0.005179	10000	0.0539946
2	FBXO36	230777206	230887825	164	rs114887519	0.00637	10000	0.0539946
19	MIR3189	18487371	18507444	77	rs149390855	0.006718	10000	0.0540946
19	TBC1D17	50370681	50402007	51	rs192507165	0.008339	10000	0.0540946
8	MROH5	142433928	142527330	436	rs73713679	0.005417	10000	0.0540946
10	AFAP1L2	116044582	116174537	364	rs1005633	0.0002238	10000	0.0541946
15	LACTB	63403998	63444264	134	rs2414812	0.002218	10000	0.0541946
4	FBXO8	175147809	175215402	136	rs72702228	0.002239	10000	0.0541946
1	RXFP4	155901479	155922625	25	rs147498633	0.004741	10000	0.0542946
2	TTN-AS1	179377553	179494944	184	rs747122	0.002034	10000	0.0543946
4	LINC00290	181975242	182090302	450	rs17070661	0.003072	10000	0.0543946
15	PDIA3	44028589	44074804	68	rs116890066	0.001212	10000	0.0544946
20	EIF2S2	32666114	32710085	53	rs140822920	0.008122	10000	0.0544946
2	CREG2	101954815	102013965	160	rs4850969	6.18e-05	10000	0.0544946
10	2020-03-08	45940032	46100354	533	rs12413649	0.01018	10000	0.0545945
11	MAPK8IP1	45897046	45938016	78	rs3802758	0.002338	10000	0.0545945
12	AKAP3	4714673	4768213	199	rs12829711	0.001485	10000	0.0545945
22	POM121L1P	22964027	22997012	18	rs447060	0.01592	10000	0.0545945
7	MIR591	95838973	95859068	29	rs7807280	0.02434	10000	0.0545945
11	MS4A1	60213281	60248225	85	rs17614640	0.003955	10000	0.0546945
11	TSKU	76483356	76519198	92	rs1149605	0.00712	10000	0.0546945
13	PDX1-AS1	28393895	28505541	446	rs9581943	0.002913	10000	0.0547945
20	ZNF512B	62578056	62611223	95	rs817344	0.00461	10000	0.0547945
10	ASB13	5670819	5718558	279	rs7907734	0.001125	10000	0.0548945
15	IQCH-AS1	67685948	67824182	226	rs12439895	6.252e-05	10000	0.0548945
7	SLC25A13	95739531	95961459	286	rs6959358	0.01418	10000	0.0548945
11	TMEM136	120185837	120214388	47	rs73008710	0.01737	10000	0.0549945
19	FLJ26850	50543936	50580052	70	rs117757975	0.006974	10000	0.0549945
2	LOC401010	132189733	132212467	168	rs13414910	0.005411	10000	0.0549945
11	TSGA10IP	65703114	65737434	50	rs565921	0.006678	10000	0.0550945
8	ZHX2	123783900	123996755	571	rs143700448	0.000911	10000	0.0550945
6	RNF5P1_6	32136231	32158567	59	rs115004569	0.02469	10000	0.0551945
11	RSF1	77367273	77541880	365	rs623907	0.001455	10000	0.0552945
2	UPP2	158841690	159002666	441	rs77164226	0.0005453	10000	0.0552945
6	USP49	41747633	41873099	245	rs62398362	0.005904	10000	0.0552945
4	LOC340017	158483641	158507303	46	rs7685472	0.01898	10000	0.0553945
6	IPCEF1	154465617	154687900	755	rs17278409	0.0005241	10000	0.0553945
10	PDCD11	105146411	105216019	96	rs7089271	0.01122	10000	0.0554945
11	TNNT3	1930798	1969936	111	rs3781953	0.007177	10000	0.0554945
11	PACS1	65827823	66022218	322	rs482414	0.001637	10000	0.0555944
6	EEF1E1	8063592	8112828	160	rs113910260	0.0004683	10000	0.0556944
7	AGBL3	134661258	134830530	375	rs144903617	0.0003701	10000	0.0556944
8	PLEKHA2	38748752	38841430	240	rs10113275	4.373e-05	10000	0.0556944
14	LOC101927620	53610071	53634246	61	rs55821500	0.02177	10000	0.0557944
14	NGB	77721833	77747655	82	rs369901	0.01047	10000	0.0557944
3	MIR4272	67265887	67285951	57	rs9872446	0.01784	10000	0.0557944
19	NUDT19	33172866	33214702	117	rs140044996	0.003347	10000	0.0558944
11	ST5	8704898	8942498	659	rs10840126	0.0009458	10000	0.0559944
2	TPRKB	73946956	73974517	36	rs12997568	0.02468	10000	0.0559944
11	C11orf94	45918085	45938833	33	rs3802758	0.002338	10000	0.0560944
13	TFDP1	114229002	114305788	117	rs36048590	0.0009541	10000	0.0560944
2	TM4SF20	228216873	228254022	160	rs113646688	0.004761	10000	0.0560944
10	PRKCQ-AS1	6612386	6637323	55	rs4750638	0.01132	10000	0.0561944
11	FDXACB1	111734779	111760181	31	rs34888817	0.03566	10000	0.0561944
20	LKAAEAR1	62704732	62725712	41	rs6011292	0.002615	10000	0.0561944
3	MIR8060	96068807	96088883	58	rs62256505	0.0216	10000	0.0561944
8	LINC00293	47742507	47777407	60	rs78011328	0.003525	10000	0.0561944
15	RCCD1	91488105	91516355	109	rs10852139	0.012	10000	0.0562944
7	MGAM	141685678	141816547	285	rs62477618	0.002246	10000	0.0562944
10	USMG5	105138808	105166270	30	rs7093039	0.0132	10000	0.0563944
17	SH3GL1P1	30357354	30379851	16	rs12937850	0.01437	10000	0.0563944
20	NAPB	23345155	23412156	219	rs78916169	0.004296	10000	0.0563944
8	TMEM68	56641302	56695966	153	rs112732477	0.01465	10000	0.0563944
9	MIR27B	97837726	97857823	33	rs4744440	0.001209	10000	0.0563944
22	TUBGCP6	50646117	50693400	191	rs909687	0.002265	10000	0.0564944
7	HERPUD2	35662269	35744772	188	rs147547158	0.007503	10000	0.0564944
10	INA	105026919	105060108	67	rs1106393	0.004273	10000	0.0565943
10	PCGF6	105052552	105120891	95	rs1106393	0.004273	10000	0.0565943
19	GDF15	18486967	18509986	78	rs149390855	0.006718	10000	0.0565943
6	AGPAT1	32125982	32155888	86	rs115860703	0.02391	10000	0.0565943
6	SNORD84	31498877	31518955	110	rs115472486	0.003061	10000	0.0565943
7	MIR6509	134881746	134901830	51	rs144893010	0.001913	10000	0.0565943
2	MIR6513	219134847	219154911	51	rs72947598	0.02688	10000	0.0566943
6	TRIM10	30109722	30138711	232	rs147717504	0.002365	10000	0.0566943
19	CYP2A13	41584355	41612100	106	rs3968432	0.008893	10000	0.0567943
12	RFX4	106966684	107166582	420	rs11113064	0.005397	10000	0.0568943
9	MVB12B	129079122	129279320	547	rs11793585	0.0002286	10000	0.0568943
9	HSD17B3	98987588	99074434	273	rs2476923	0.0001827	10000	0.0569943
11	NS3BP	769453	790755	58	rs4963160	0.0003011	10000	0.0570943
13	GPR180	95244103	95296899	109	rs9516438	0.008943	10000	0.0570943
18	LOC100505592	3456247	3488976	87	rs17723621	0.004323	10000	0.0570943
2	SNORD89	101879397	101899511	29	rs13151	0.006779	10000	0.0570943
3	HTR3C	183760834	183788461	92	rs6807362	0.007541	10000	0.0570943
10	MIR107	91342503	91362584	66	rs78752136	0.013	10000	0.0571943
1	TP73-AS1	3642547	3673937	89	rs1047928	0.007394	10000	0.0571943
14	MIR1260A	77722560	77742633	62	rs369901	0.01047	10000	0.0572943
14	RBM25	73515220	73598076	167	rs61985151	0.00547	10000	0.0573943
1	KCNQ4	41239683	41316124	235	rs12402583	0.004084	10000	0.0573943
20	LOC102723483	47646999	47672593	75	rs2426110	0.001055	10000	0.0573943
6	DDX39B	31487995	31520252	200	rs114492112	0.00244	10000	0.0573943
10	TAF5	105117723	105158822	49	rs7093039	0.0132	10000	0.0574943
6	RNF5	32136161	32158570	59	rs115004569	0.02469	10000	0.0574943
8	C8orf88	91960705	92007485	62	rs2740779	0.02365	10000	0.0574943
9	MIR23B	97837489	97857586	34	rs4744440	0.001209	10000	0.0575942
20	SLC4A11	3198062	3229887	112	rs6115825	0.005339	10000	0.0577942
9	KIAA0368	114112972	114257025	345	rs142550038	0.005736	10000	0.0577942
10	ZNF33A	38289577	38358995	190	rs11011434	4.395e-05	10000	0.0578942
1	CDCA8	38148072	38185391	115	rs776051	0.01264	10000	0.0578942
5	MCCC2	70873114	70964530	213	rs277976	0.004993	10000	0.0578942
13	ZIC5	100605274	100634178	58	rs4771349	0.008839	10000	0.0579942
14	NEDD8	24676056	24711576	62	rs79864431	0.003552	10000	0.0579942
13	COL4A2	110949630	111175373	743	rs35190216	0.0001639	10000	0.0580942
18	MIR3976	5830693	5850832	69	rs72867860	0.02	10000	0.0580942
1	IBA57-AS1	228341786	228363213	23	rs151119099	0.0026	10000	0.0580942
10	RGS10	121249338	121312222	190	rs11198989	0.004525	10000	0.0581942
1	PYCR2	226097576	226122040	45	rs360065	0.005732	10000	0.0582942
10	DNAJC1	22035476	22302650	422	rs11012840	0.001719	10000	0.0583942
16	PDXDC1	15058591	15243206	232	rs3198697	0.0007672	10000	0.0583942
4	CEP135	56804973	56909529	210	rs2593076	0.008244	10000	0.0583942
10	HPS1	100165954	100216704	209	rs56790636	0.002405	10000	0.0584942
13	LINC00552	114441483	114464062	72	rs72672449	0.0006601	10000	0.0584942
12	MMP17	132302940	132346316	167	rs10751704	0.0007586	10000	0.0585941
1	C1orf74	209945661	209967890	49	rs41303065	0.02596	10000	0.0585941
12	SUOX	56381042	56409309	43	rs705699	0.009301	10000	0.0586941
14	AKAP5	64922216	64951221	66	rs12886478	0.02015	10000	0.0586941
5	ADAMTS19	128786102	129084376	852	rs4596416	0.005079	10000	0.0586941
1	SF3A3	38412651	38465761	125	rs61776716	0.00943	10000	0.0587941
5	CDKN2AIPNL	133727755	133757598	37	rs17655211	0.006716	10000	0.0588941
6	ZNF165	28038481	28067340	93	rs9366714	0.004695	10000	0.0589941
10	ANKRD2	99322197	99353641	74	rs10882967	0.0141	10000	0.0590941
4	GSTCD	106619940	106778882	351	rs7684839	0.01162	10000	0.0590941
11	LINC00294	33087695	33111000	74	rs7114435	0.004739	10000	0.0591941
20	TSPY26P	30766948	30788163	18	rs150328309	0.003012	10000	0.0591941
4	STATH	70851647	70878173	46	rs115822358	0.003047	10000	0.0591941
8	INTS9	28615174	28757698	252	rs601276	0.003251	10000	0.0591941
10	GRK5	120957196	121225131	847	rs141084819	0.0007982	10000	0.0592941
19	TMEM59L	18713681	18741849	98	rs72995446	0.01082	10000	0.0593941
9	PAPPA	118906070	119174600	426	rs117068832	0.006494	10000	0.0593941
10	PHYHIPL	60926347	61017534	140	rs141938292	0.03121	10000	0.0594941
19	ZNF599	35238978	35274134	72	rs7245740	0.005378	10000	0.0594941
14	FAM177A1	35504112	35562589	215	rs61136372	0.0003088	10000	0.059594
21	TMPRSS15	19631432	19785970	501	rs77374961	1.533e-05	10000	0.059594
20	SAMD10	62595465	62620995	72	rs817344	0.00461	10000	0.059694
3	TRAK1	42122745	42277382	463	rs13323147	0.001027	10000	0.059794
6	C6orf164	88096841	88119459	104	rs112772515	0.0004912	10000	0.059794
1	LOC100506730	19609740	19632230	65	rs9729157	0.006029	10000	0.059894
3	TRNT1	3158599	3200706	212	rs189178	0.006873	10000	0.059894
4	TRMT10A	100457863	100495189	148	rs7686425	0.03356	10000	0.059894
1	WDR3	118462371	118513049	56	rs142945968	0.02138	10000	0.060094
2	COQ10B	198308230	198349851	45	rs3731570	0.01631	10000	0.060094
22	SLC25A17	41155633	41225403	91	rs150083470	0.01006	10000	0.060294
14	DDHD1	53493457	53630046	257	rs150502739	0.004074	10000	0.060394
20	FASTKD5	3117164	3150532	78	rs113563049	0.004733	10000	0.060394
3	GXYLT2	72927384	73034522	297	rs71300553	0.008939	10000	0.060394
6	LOC100129518	160171290	160193364	67	rs12662666	0.01318	10000	0.060394
10	VTI1A	114196755	114588504	799	rs79007922	0.002103	10000	0.060494
20	SPAG4	34193808	34218965	54	rs79032128	0.01527	10000	0.060494
7	AGMO	15229942	15611640	825	rs191600103	4.041e-05	10000	0.060494
8	FAM167A	11268972	11334276	358	rs11774541	0.0008334	10000	0.060494
12	RPS26	56425685	56448007	28	rs1131017	0.01201	10000	0.0605939
13	SAP18	21704652	21733224	88	rs1327178	0.01002	10000	0.0605939
22	MIOX	50915212	50938750	74	rs2232882	0.001313	10000	0.0605939
2	LOC101927641	200462790	200533855	170	rs10194512	0.02124	10000	0.0605939
9	DMRT2	1040345	1067554	135	rs2279988	0.009015	10000	0.0605939
11	YAP1	101971191	102114154	325	rs75184157	0.01314	10000	0.0607939
3	CP	148870196	148949832	244	rs16861593	0.002621	10000	0.0607939
9	NTMT1	132361162	132408410	162	rs1220656	0.01387	10000	0.0607939
17	FLJ35934	18304472	18327702	11	rs112613837	0.002176	10000	0.0608939
1	WARS2	119563838	119693295	327	rs10923753	0.002467	10000	0.0608939
20	TSHZ2	51578945	52121869	992	rs62208277	1.741e-06	10000	0.0608939
4	PRR27	71009903	71042326	113	rs78815441	0.0213	10000	0.0608939
6	FAM184A	119270993	119480358	659	rs9489577	0.0006812	10000	0.0608939
9	IL33	6205785	6267983	190	rs62559598	7.732e-05	10000	0.0610939
19	NR1H2	50869679	50896285	39	rs56151148	0.009978	10000	0.0611939
12	ZBTB39	57382616	57410297	41	rs2371717	0.04391	10000	0.0612939
14	RPS6KL1	75360656	75399145	89	rs722687	0.009139	10000	0.0612939
15	CHSY1	101705927	101802137	349	rs76457230	0.001856	10000	0.0612939
17	ABCA6	67064846	67148015	150	rs11077946	0.001237	10000	0.0612939
20	PLAGL2	30770306	30805546	30	rs150328309	0.003012	10000	0.0612939
13	TPTE2	19987018	20145714	358	rs55928593	0.003971	10000	0.0613939
16	MIR3178	2571922	2592006	7	rs139302573	0.03567	10000	0.0613939
2	PNKD	219125114	219221516	233	rs59549705	0.01187	10000	0.0613939
2	MAP2	210278770	210608834	789	rs13414750	0.004179	10000	0.0614939
17	GCGR	79752007	79781889	42	rs7214710	0.008786	10000	0.0615938
1	PLA2G4A	186788031	186968113	548	rs979924	0.002005	10000	0.0616938
20	EYA2	45513262	45827492	975	rs6124886	0.0004858	10000	0.0616938
4	RBM47	40415271	40641883	666	rs10026969	0.001093	10000	0.0616938
19	LOC100996351	3131573	3165173	206	rs62125873	0.001133	10000	0.0617938
2	RGPD5_3	113115964	113201107	26	rs75042634	0.01548	10000	0.0617938
4	PYURF	89432128	89454952	17	rs2869665	0.02697	10000	0.0617938
11	PRG3	57134241	57158623	44	rs3781894	0.02429	10000	0.0618938
17	OVCA2	1935276	1956725	64	rs144968857	0.002303	10000	0.0618938
18	PIK3C3	39525198	39671446	225	rs139618012	0.006419	10000	0.0618938
1	DDR2	162592227	162760247	405	rs78848771	0.001087	10000	0.0618938
1	FOXO6	41817602	41859263	128	rs12405175	0.001296	10000	0.0618938
19	ZNF91	23530497	23588269	175	rs117393002	0.006995	10000	0.0619938
3	CD200	112041915	112091658	147	rs62278850	0.003183	10000	0.0619938
10	ARMC3	23206952	23337452	322	rs2100968	0.005955	10000	0.0620938
16	TELO2	1533351	1570460	184	rs141326397	0.005267	10000	0.0620938
21	MRAP	33654123	33697094	95	rs8132833	0.0006816	10000	0.0620938
22	APOBEC3F	39426672	39461975	62	rs117464811	0.005975	10000	0.0620938
22	CBX7	39516778	39558538	124	rs139420	0.005911	10000	0.0620938
9	UBE2R2	33807181	33930401	308	rs912732	0.0001163	10000	0.0620938
3	HRH1	11168778	11314939	440	rs3896330	0.00178	10000	0.0621938
1	LIN28A	26727268	26766219	79	rs7517224	0.003938	10000	0.0622938
5	ADCY2	7386342	7840194	647	rs1366416	8.609e-05	10000	0.0622938
17	ABCA8	66853427	66961533	241	rs6501839	0.004261	10000	0.0623938
11	OPCML	132274874	133412403	754	rs10082587	0.0003899	10000	0.0624938
17	KRT19	39669868	39694641	60	rs147930891	0.009059	10000	0.0624938
11	MS4A14	60153486	60195228	121	rs113583508	0.00528	10000	0.0625937
18	THOC1	204519	278059	174	rs78399847	0.005288	10000	0.0625937
19	GNA15	3126029	3173767	268	rs62125873	0.001133	10000	0.0625937
15	CLN6	68489329	68532080	78	rs77667547	0.008331	10000	0.0626937
5	FBXL21	135256005	135287367	137	rs10038667	0.002116	10000	0.0626937
6	HULC	8642441	8664080	84	rs144723118	0.02109	10000	0.0626937
3	LNP1	100110036	100185170	123	rs9290057	0.003321	10000	0.0627937
17	LOC100128006	12653450	12703601	112	rs111826696	0.01208	10000	0.0628937
4	FLJ20021	102258933	102280040	18	rs10516469	0.003728	10000	0.0629937
11	CLCF1	67121638	67151648	45	rs1790738	0.01608	10000	0.0630937
11	TRIM51HP	55051178	55075708	107	rs113343351	0.003083	10000	0.0630937
12	TAC3	57393780	57420344	40	rs113665742	0.04379	10000	0.0632937
14	GNPNAT1	53231910	53268386	43	rs62003479	0.003983	10000	0.0632937
19	ATP8B3	1772073	1822275	139	rs35635861	0.0006808	10000	0.0632937
2	FARSB	223426161	223530827	233	rs11902655	0.006566	10000	0.0632937
6	HLA-L	30217338	30244728	167	rs114878912	0.008369	10000	0.0632937
6	MIR5689	10429949	10450027	61	rs142232251	0.006732	10000	0.0632937
7	MOGAT3	100829011	100854302	58	rs4729670	0.004661	10000	0.0632937
14	SPTB	65203000	65299866	365	rs35595126	0.000767	10000	0.0633937
1	C1orf109	38137241	38166192	81	rs116596992	0.01238	10000	0.0633937
19	ZNF765	53888396	53925262	186	rs10410794	0.0052	10000	0.0634937
16	MRPL28	407383	430569	137	rs3848369	0.008768	10000	0.0635936
17	CCDC144B	18431114	18538930	27	rs78437349	0.002108	10000	0.0635936
19	ZNF473	50519211	50562031	84	rs149219241	0.003956	10000	0.0636936
11	RAD9A	67149422	67175883	42	rs17878756	0.01651	10000	0.0637936
22	MAPK12	50681330	50710089	103	rs742185	0.004605	10000	0.0637936
10	KIAA1462	30291728	30358488	165	rs12762440	0.003752	10000	0.0638936
9	GRIN3A	104321633	104510862	714	rs62576355	0.002892	10000	0.0638936
19	VMAC	5894851	5920263	79	rs274788	0.005687	10000	0.0639936
2	PLB1	28708937	28876653	640	rs10186460	0.0005046	10000	0.0639936
11	HRAS	522241	545550	120	rs149191420	0.001247	10000	0.0640936
13	OXGR1	97627972	97656604	93	rs118113400	0.01914	10000	0.0640936
14	CHURC1	65371078	65412084	151	rs139297457	0.001266	10000	0.0640936
11	TP53AIP1	128794626	128823294	99	rs572451	0.002046	10000	0.0641936
5	PCBD2	134230809	134308336	114	rs149202644	0.009225	10000	0.0641936
13	MIR8073	110983304	111003376	53	rs1556122	0.005223	10000	0.0642936
6	TRIM39-RPP21	30287087	30324635	121	rs144052231	0.002268	10000	0.0642936
14	FOXN3-AS1	89873697	89896137	76	rs4899992	0.002297	10000	0.0643936
12	GPR182	57378354	57400469	30	rs2371717	0.04391	10000	0.0644936
16	TMEM8A	410775	441950	173	rs383995	0.001356	10000	0.0646935
10	IFIT1B	91127812	91154962	57	rs12781453	0.02883	10000	0.0647935
14	TXNDC16	52887307	53029301	353	rs17253068	0.008104	10000	0.0647935
12	FAM60A	31423519	31489159	58	rs140232861	0.0001008	10000	0.0648935
19	LRP3	33675598	33709773	104	rs11673115	0.001959	10000	0.0648935
3	MITF	69778585	70027488	514	rs7647742	0.004025	10000	0.0648935
19	ZNF233	44754032	44789470	57	rs4802217	0.008214	10000	0.0649935
19	SEMA6B	4532599	4569771	120	rs35801806	0.006624	10000	0.0650935
20	LOC101926888	32570293	32592173	33	rs2300206	0.02947	10000	0.0652935
8	TNFRSF10B	22867647	22936700	202	rs150081341	0.001496	10000	0.0652935
9	APBA1	72032448	72297275	661	rs10867879	0.000199	10000	0.0652935
6	MIR4642	44393377	44413459	37	rs1293204	0.02013	10000	0.0654935
6	ZNF311	28952593	28983037	79	rs115992100	0.002278	10000	0.0654935
10	ADD3-AS1	111695316	111778139	156	rs75528543	0.00282	10000	0.0655934
14	GPX2	65395869	65419623	78	rs151241536	0.000281	10000	0.0656934
1	ALG14	95438278	95548507	331	rs61671370	0.002576	10000	0.0657934
3	TPRG1	188879762	189051271	433	rs12491113	0.003411	10000	0.0657934
9	PPP3R2	104343896	104367283	65	rs10123496	0.003006	10000	0.0657934
1	C1orf234	23327326	23352343	32	rs72657803	0.001794	10000	0.0658934
1	EMBP1	121250909	121323686	33	rs6691817	0.02352	10000	0.0658934
11	DRD2	113270316	113356001	222	rs150071270	0.0005053	10000	0.0659934
11	SOX6	15977994	16507935	968	rs72869972	0.001368	10000	0.0660934
15	GREM1	33000204	33036870	120	rs28433691	0.002923	10000	0.0660934
1	OR10K2	158379717	158400656	78	rs76670631	0.003232	10000	0.0660934
4	NCAPG	17802435	17856487	97	rs114517053	0.02117	10000	0.0661934
7	WDR91	134858589	134906316	136	rs144893010	0.001913	10000	0.0661934
21	MORC3	37682486	37758944	236	rs117640600	0.01466	10000	0.0662934
6	CDSN	31072864	31098252	339	rs2233956	0.003344	10000	0.0662934
11	OR5T3	56009675	56030698	63	rs74657528	0.01949	10000	0.0663934
3	SCN5A	38579552	38701164	346	rs41310236	6.658e-05	10000	0.0663934
6	SYNCRIP	86307501	86363043	78	rs118045179	0.003069	10000	0.0663934
11	OR5B3	58159937	58180882	106	rs11229406	0.01665	10000	0.0664934
19	SNAR-B1_2	50632374	50652494	28	rs139213549	0.01677	10000	0.0665933
2	SUCLG1	84640646	84696586	80	rs138359487	0.004229	10000	0.0666933
6	GPR116	46810241	46932675	418	rs1234121	0.006417	10000	0.0667933
1	LRRIQ3	74481701	74673871	336	rs187982734	0.004925	10000	0.0668933
3	GPR27	71793200	71814328	53	rs60208439	0.01565	10000	0.0669933
2	MSH6	48000220	48044092	131	rs115769466	0.005214	10000	0.0670933
9	SURF6	136187542	136213047	74	rs9645010	0.007118	10000	0.0672933
11	RBM4B	66422464	66455392	29	rs75863187	0.01059	10000	0.0673933
19	SNAR-D	50633458	50653577	30	rs139213549	0.01677	10000	0.0673933
3	TADA3	9811647	9844695	71	rs17532636	0.002447	10000	0.0673933
5	TXNDC15	134199459	134247323	65	rs6892348	0.02166	10000	0.0673933
11	DNAJC24	31381376	31464382	121	rs10835767	0.006431	10000	0.0674933
14	PLEKHH1	67990007	68066255	226	rs61266185	0.001937	10000	0.0674933
19	ZNF235	44780500	44819178	64	rs733265	0.008272	10000	0.0674933
19	SIRT2	39359194	39400502	87	rs2082435	0.01242	10000	0.0675932
3	PDHB	58403356	58429579	118	rs11721168	0.01344	10000	0.0675932
6	HLA-A	29900246	29923661	931	rs115143047	0.0002577	10000	0.0675932
7	MIR3914-2	70762659	70782754	91	rs3923570	0.01103	10000	0.0675932
6	TNF	31533343	31556112	71	rs116298854	0.002646	10000	0.0676932
1	DIEXF	209991311	210040910	170	rs10863793	0.0001718	10000	0.0678932
11	TPH1	18032083	18072335	74	rs211109	0.03029	10000	0.0679932
2	GPAT2	96677693	96710727	22	rs2462776	0.01237	10000	0.0679932
5	LOC100289230	98254837	98276713	55	rs327810	0.007429	10000	0.0679932
6	TPD52L1	125464878	125594644	403	rs4896859	0.002636	10000	0.0679932
13	ABHD13	108860762	108896603	72	rs66481427	0.01792	10000	0.0683932
16	DBNDD1	90061272	90096539	152	rs9936215	0.0008898	10000	0.0683932
13	EDNRB	78459615	78559664	386	rs117743239	0.01837	10000	0.0684932
1	CD55	207484816	207544311	119	rs891377	0.006341	10000	0.0684932
1	MAGI3	113923474	114238545	614	rs149986453	0.002602	10000	0.0684932
5	LOC100652758	151139353	151161069	56	rs1972779	0.01315	10000	0.0684932
22	SUSD2	24567443	24595074	66	rs8138769	0.02689	10000	0.0685931
2	MIR548N	179236804	179551009	518	rs17304212	0.001223	10000	0.0685931
12	ATXN7L3B	74921550	74945232	98	rs7295970	0.01549	10000	0.0686931
22	CHCHD10	24098020	24120141	72	rs140182	0.01291	10000	0.0686931
4	TBCK	106955473	107247861	616	rs114346154	0.004568	10000	0.0686931
22	IGLL1	23905312	23932495	76	rs112990543	0.00595	10000	0.0687931
5	YIPF5	143527722	143560278	97	rs35429531	0.01273	10000	0.0688931
10	ZNF22	45486272	45510777	61	rs3814568	0.0075	1000	0.0689311
11	TNNI2	1850232	1872910	46	rs34553446	0.006931	1000	0.0689311
14	EDDM3A	21204098	21226539	132	rs10141260	0.00243	1000	0.0689311
14	MBIP	36757763	36799882	59	rs2415334	0.01695	1000	0.0689311
16	FOPNL	15949576	15992447	254	rs57505686	0.0136	1000	0.0689311
16	IRX3	54307211	54330378	51	rs75210200	0.01711	1000	0.0689311
17	AMZ2	66234144	66263305	96	rs6501321	0.003038	1000	0.0689311
17	MIR4316	75383065	75403136	71	rs4789493	0.001377	1000	0.0689311
19	ANO8	17424031	17455638	112	rs3826700	0.008927	1000	0.0689311
19	HAMP	35763409	35786045	68	rs55863037	0.002712	1000	0.0689311
19	ZNF814	58370746	58410442	95	rs79817087	0.008141	1000	0.0689311
19	ZSCAN22	58828384	58863712	82	rs1265955	0.01639	1000	0.0689311
1	KLHL17	885966	911099	52	rs116147894	0.002291	1000	0.0689311
1	MAN1C1	25933958	26122698	288	rs3754148	0.000535	1000	0.0689311
1	PRUNE	150970972	151018189	122	rs184292950	0.0003876	1000	0.0689311
20	MACROD2-AS1	14854898	14920164	228	rs1408430	0.0003094	1000	0.0689311
22	HMOX1	35767059	35800207	104	rs114316959	0.004715	1000	0.0689311
2	ERBB4	212230441	213413352	945	rs75677866	0.0001485	1000	0.0689311
2	MYO1B	192100106	192300115	366	rs115913843	0.008864	1000	0.0689311
3	CACNA1D	53519075	53856492	777	rs186521765	0.001917	1000	0.0689311
4	PIGY	89432128	89454952	17	rs2869665	0.02697	1000	0.0689311
4	SLC30A9	41982522	42099551	410	rs114709954	0.01343	1000	0.0689311
5	LOC101929284	8829843	8891636	183	rs79724049	0.002106	1000	0.0689311
6	OR5V1	29313006	29334054	81	rs144110785	0.006278	1000	0.0689311
6	ZBED9	28529406	28565112	55	rs116414089	0.006009	1000	0.0689311
6	ZKSCAN8	28099687	28137250	125	rs13197176	0.008659	1000	0.0689311
7	ASIC3	150735378	150759843	49	rs2303928	0.002132	1000	0.0689311
8	TNFRSF11B	119925795	119974383	155	rs10112995	0.002402	1000	0.0689311
8	YTHDF3-AS1	64070283	64091001	36	rs142939643	0.02735	1000	0.0689311
9	MIR7150	126237807	126257901	22	rs57067576	0.003755	1000	0.0689311
9	RASEF	85584499	85688043	188	rs17397432	0.006072	1000	0.0689311
6	GABBR1	29560004	29610962	203	rs115926776	0.001164	10000	0.0692931
[truncated: 11,297 more rows]
