# Supplementary material for: Genome-wide association study meta-analysis of dizygotic twinning illuminates genetic regulation of female fecundity
Source: Hum Reprod. 2023 Dec 5;39(1):240–57. doi: 10.1093/humrep/dead247 (PMC10767824; doi:10.1093/humrep/dead247)
Supplement: dead247_Supplementary_Table_S4 [file dead247_supplementary_table_s4.xlsx]

## Sheet: Sheet1
Table S4. Full gene-based results of MAGMA1.08
Chr	Gene	Start	Stop	nSNPs	PvalMAGMA 1.08
11	ARL14EP	30334598	30369774	102	2.8311e-15
11	FSHB	30242563	30266808	53	2.7131e-10
15	SMAD3	67346101	67497533	448	5.4824e-09
15	RP11-342M21.2	67425072	67449277	72	1.1268e-07
2	FSHR	49179296	49391676	890	1.1991e-07
12	CAPRIN2	30852486	30917885	198	2.3736e-06
12	IPO8	30771922	30858920	288	3.5349e-06
2	STON1-GTF2A1L	48747064	49013654	1160	8.0798e-06
6	HLA-G	29784744	29808902	400	1.8843e-05
2	LHCGR	48849428	48992880	593	1.9806e-05
16	ZFPM1	88509725	88613424	434	2.8793e-05
12	HOXC4	54437661	54459814	37	3.4916e-05
2	GTF2A1L	48834937	48970287	550	4.1534e-05
15	AAGAB	67483371	67557533	155	4.501e-05
17	SAT2	7519552	7541194	51	4.8018e-05
15	SKOR1	68102042	68136899	112	5.5352e-05
11	MPPED2	30396040	30618419	582	7.1556e-05
8	GNRH1	25266776	25292170	41	0.00010884
3	TF	133454800	133507850	190	0.00013487
6	SYNE1	152432819	152968936	1927	0.00014901
8	DOCK5	25032238	25285598	705	0.00014985
6	RREB1	7097830	7262213	351	0.00017212
16	ATXN2L	28824356	28858558	61	0.00023881
19	ZNF160	53559859	53616689	265	0.00024514
17	EZH1	40842293	40907071	58	0.00027391
12	CABP1	121068355	121115127	183	0.00028146
17	RAMP2	40900465	40925059	28	0.00028617
16	SH2B1	28847921	28895526	78	0.00028622
17	CNTNAP1	40824631	40861832	43	0.00030208
4	SPON2	1150720	1212750	164	0.00037078
16	ATP2A1	28879726	28925830	53	0.00037498
19	ZNF415	53601132	53646330	212	0.00041197
16	NPIPB9	28753108	28794128	1	0.0004498
15	IQCH	67537138	67804598	497	0.00049355
16	TUFM	28843732	28867729	41	0.00050951
3	ADCY5	122991143	123178605	375	0.0005289
17	SHBG	7507382	7546700	114	0.00053058
4	BMPR1B	95669119	96089599	1446	0.00053556
17	TUBG1	40751694	40777252	46	0.00057395
17	TNFSF12-TNFSF13	7442416	7474918	110	0.00066534
17	FXR2	7484548	7528189	86	0.00068692
2	BMPR2	203231659	203442474	391	0.00069718
17	AC007421.1	7507264	7527427	39	0.00070454
17	TNFSF12	7442208	7474925	111	0.00072497
1	IFI44L	79075607	79121830	93	0.00077978
12	PTPN11	112846155	112957717	124	0.00081056
1	PRDM2	14016693	14161574	448	0.0009096
17	FAM134C	40721531	40772641	93	0.000984
11	WT1	32399321	32467176	301	0.0010207
14	SMOC1	70310848	70509083	770	0.0010281
17	TNFSF13	7451609	7474925	69	0.001046
8	KCTD9	25275366	25325992	130	0.0010786
5	KIAA0141	141293373	141331612	90	0.0010815
2	WDR12	203729505	203889521	346	0.0011051
17	PSMC3IP	40714333	40739849	45	0.0011219
17	TUBG2	40801323	40829024	50	0.00114
6	SSR1	7258539	7357679	539	0.0011478
8	SOX7	10572909	10707357	694	0.0011513
12	RPL6	112832994	112866642	40	0.0011901
12	SMUG1	54548529	54592778	93	0.0011928
15	MAP2K5	67825047	68109461	713	0.0012211
11	WEE1	9585228	9625004	105	0.0012252
17	COASY	40703485	40728295	53	0.0012629
20	PAK7	9508036	9829689	1100	0.0012834
16	NPIPB7	28457693	28491868	13	0.0013028
16	ZNF469	88483879	88517165	109	0.0013182
17	MLX	40709086	40735257	52	0.0013399
10	GLUD1	88800243	88864623	168	0.0013483
11	ANO9	407933	452011	124	0.0013524
2	LRRFIP1	238526219	238732325	773	0.0013581
17	MPDU1	7476847	7506107	62	0.0013956
16	CCDC101	28555236	28613111	186	0.0014085
8	SOX7	10571278	10707357	700	0.0014305
1	TSNAX-DISC1	231654399	231964990	742	0.0015024
2	STON1	48746522	48836025	415	0.0015193
17	CCR10	40820907	40845935	37	0.0015444
17	CLDN7	7153222	7177302	46	0.0015499
15	RNF111	59147374	59399618	600	0.0015854
19	ZSCAN1	58535400	58575999	95	0.0016595
8	BLK	11341510	11432113	403	0.001682
3	SRPRB	133492877	133554616	173	0.0017311
17	ELP5	7144735	7173259	43	0.0017451
19	ILVBL	15215795	15246596	103	0.0018408
16	CLN3	28467974	28513333	50	0.0018498
2	LRPPRC	44103647	44233144	422	0.0018716
1	FAM159A	53089016	53145355	164	0.0018797
16	IL27	28500683	28533372	66	0.0018968
8	OTUD6B	92072424	92109323	58	0.0019289
9	IFNA21	21155636	21176659	73	0.0019553
15	FAM214A	52863514	53012014	327	0.0019752
8	CDCA2	25306513	25375436	178	0.0019795
21	CRYAA	44579118	44602915	61	0.0019853
17	TRPV1	3458738	3510392	198	0.0019985
17	RP1-4G17.5	7140148	7175408	54	0.002
11	F2	46730730	46771056	86	0.0020083
1	DENND1B	197463878	197754826	402	0.0020217
16	CLN3	28467983	28516896	58	0.0020226
12	GABARAPL1	10355057	10385727	127	0.0021729
4	USP38	144096070	144154983	120	0.0021739
8	PINX1	10612473	10707394	530	0.002187
2	FAM117B	203489901	203644480	251	0.0022444
11	TCN1	59610273	59644048	39	0.0022618
2	CARF	203766937	203861786	197	0.0022772
4	SGMS2	108735719	108846203	252	0.0022791
17	PLEKHH3	40809932	40839048	40	0.0023357
6	PRR3	30514663	30541500	47	0.0023604
19	LSR	35729233	35768867	123	0.002372
8	CLDN23	8549448	8571616	137	0.0024309
17	SENP3	7455192	7485287	90	0.0024411
9	RPL35	127610159	127634260	40	0.0024426
17	ATP6V0A1	40600862	40684629	135	0.0024957
17	PELP1	4564679	4617632	157	0.0025235
17	SHPK	3458738	3549543	372	0.0025258
6	GNL1	30499154	30534951	66	0.0025267
17	CTDNEP1	7136910	7165810	38	0.0025488
11	TALDO1	737329	775024	90	0.0025798
9	WDR38	127605755	127630160	46	0.0025837
6	HIST1H2AL	27823034	27843606	55	0.0026733
6	DLL1	170581294	170609561	100	0.0026935
9	ARPC5L	127614409	127650003	52	0.0027324
1	HEATR1	236702305	236777804	469	0.0027499
17	SOX15	7481496	7503488	38	0.0029123
4	PALLD	169408217	169859608	1489	0.0029219
17	CD68	7472785	7495429	48	0.0029597
4	STIM2	26849300	27037003	371	0.0029802
12	DNAJC22	49730700	49761309	59	0.003016
17	EIF4A1	7466024	7492323	63	0.0030178
9	SCAI	127694887	127915785	395	0.0030455
7	NUDT1	2271857	2300781	133	0.0030653
1	SERTAD4	210396144	210429976	64	0.0030668
6	HCG27	31155537	31181745	493	0.0030936
8	TRIM55	67029131	67097720	164	0.0031605
17	CTD-2545G14.7	7133746	7157954	26	0.0032019
9	ADAMTS13	136269478	136334508	248	0.0032037
8	MSRA	9901778	10296401	1819	0.003216
6	HIST1H1B	27824570	27845359	61	0.0032264
16	APOBR	28495970	28520291	44	0.0032371
3	FBXO40	121301966	121359139	205	0.0032525
5	ANXA6	150470273	150547443	306	0.0032588
20	ARFGEF2	47528427	47663230	361	0.0032619
19	PLIN4	4492204	4527716	104	0.0032751
9	FANCC	97851336	98089991	287	0.0033535
12	YEATS4	69743483	69794576	201	0.0033571
14	RTN1	60052694	60347684	622	0.0033689
9	CACFD1	136315089	136345970	89	0.003389
15	FSIP1	39882232	40085031	689	0.0034343
6	IER3	30700976	30722331	100	0.0034449
21	MIS18A	33630530	33661380	53	0.0034681
9	GOLGA1	127630646	127720771	121	0.0034842
6	HIST1H3I	27829623	27850099	61	0.0035703
8	CRH	67078620	67100960	59	0.003648
19	REXO1	1805248	1858452	143	0.0037645
6	HIST1H2BL	27765257	27785709	52	0.0037697
1	COA7	53142508	53174038	91	0.0037921
8	RRM2B	103206730	103261346	181	0.0038299
6	HIST1H2AI	27765899	27786429	54	0.0038328
2	GPR45	105848200	105869924	55	0.0038427
16	SULT1A2	28593264	28618430	91	0.003863
16	OGFOD1	56475402	56523012	113	0.0039151
6	HIST1H4L	27830926	27851289	62	0.0039906
7	FTSJ2	2263866	2291840	123	0.0039936
7	PLXNA4	131798091	132343447	1772	0.0040187
6	FLOT1	30685486	30720510	178	0.0040589
8	RP1L1	10453859	10579697	412	0.0041463
2	ICA1L	203630690	203746708	259	0.0042118
20	DDX27	47825884	47870614	151	0.004222
9	C9orf3	97478983	97859441	871	0.0042303
19	FAM187B	35705703	35729632	126	0.00428
2	BUB1	111385275	111445691	61	0.0043295
22	DGCR8	20057755	20109400	192	0.0043507
3	PDCD6IP	33829844	33921194	310	0.0043563
20	SLC2A10	45328126	45374965	147	0.0043644
19	ZNF823	11822080	11859824	130	0.0043887
17	GABARAP	7133333	7156089	23	0.0044111
8	LRRC69	92104060	92241464	376	0.0044474
16	RABEP2	28905742	28957847	54	0.0044759
17	HSD17B1	40691232	40717231	66	0.0044872
9	OR1J4	125271420	125292361	73	0.0044997
16	BBS2	56490748	56564195	169	0.0044997
6	TRIM31	30060674	30090883	241	0.0045373
2	MYT1L	1782885	2345032	1843	0.0045721
17	SPEM1	7313679	7334951	43	0.0046673
6	FAM120B	170589791	170726153	466	0.0046843
14	TTC9	71098504	71152077	165	0.0046897
6	HIST1H3H	27767842	27788314	51	0.0046994
6	NKAPL	28217098	28238736	48	0.0047343
17	SLC2A4	7174986	7201576	53	0.0047491
19	ZNF226	44659226	44692534	32	0.0047496
12	LYZ	69732121	69758014	100	0.0048404
9	REXO4	136261186	136293164	149	0.0048413
7	ZNF786	148756735	148797874	108	0.0049131
4	MAML3	140627907	141085338	1191	0.0049512
1	SFPQ	35631979	35668749	79	0.0049633
19	RHPN2	33459499	33565794	455	0.0049679
17	ARRB2	4603784	4634794	114	0.0050982
2	CALCRL	188197856	188323187	314	0.0051478
12	TMEM233	120021264	120089363	183	0.005153
16	NUPR1	28538606	28560495	72	0.0051957
6	POU5F1	31122119	31158508	424	0.0053312
19	ADM5	50181921	50203832	46	0.0054402
6	HIST1H2BN	27796323	27833487	81	0.0054955
17	FGF11	7331592	7358256	59	0.0055133
3	NISCH	52479134	52537087	105	0.0055157
6	IYD	150680028	150737105	328	0.0055855
17	TMEM102	7328762	7350998	42	0.0055871
3	MECOM	168791287	169391406	1826	0.005649
6	CCHCR1	31100216	31136015	367	0.0056627
7	KIAA1324L	86496222	86699015	521	0.0056914
2	NBEAL1	203869602	204101101	373	0.0057633
6	HIST1H2BM	27772822	27793267	53	0.0057772
6	NR2E1	108477262	108520013	68	0.0057773
6	HIST1H2AJ	27772112	27792607	49	0.0057823
4	RNF212	1040038	1117350	374	0.005855
1	SLC30A10	219848769	220141989	1031	0.005928
6	TCF19	31116319	31144936	285	0.0059653
5	GFPT2	179717690	179790387	370	0.0059871
21	AP001631.10	44569176	44592387	55	0.0060537
9	DMRTA1	22436840	22465739	88	0.0060983
7	CDK14	90085738	90849905	2588	0.00612
6	RPS10	34375231	34403902	64	0.0061967
6	CAGE1	7316889	7399976	293	0.0062132
19	ZNF135	58560607	58607677	127	0.0062912
2	PRKAG3	219677106	219706809	24	0.0062942
3	STAB1	52519354	52568511	85	0.0063355
19	KLF16	1842399	1873567	84	0.0063428
1	UBE2J2	1179289	1219265	113	0.006403
9	C9orf96	136233117	136281220	180	0.0064164
3	TRA2B	185623694	185665924	82	0.0064667
6	HLA-E	30447244	30471982	84	0.0064897
17	PHF23	7128347	7153041	28	0.0065196
6	OR2B2	27868963	27890174	61	0.0066136
11	CKAP5	46754598	46877847	208	0.006616
20	STAU1	47719878	47814904	217	0.0067185
14	ZFYVE1	73426159	73503920	331	0.0067548
12	HSPB8	119606447	119668936	155	0.0068126
5	PCDH12	141313150	141359304	113	0.0068133
2	TFPI	188318957	188440487	326	0.0068236
11	OSBP	59331871	59393617	122	0.0069894
14	BEGAIN	100993486	101063750	159	0.0070298
14	HECTD1	31559318	31687010	165	0.0070468
3	LRRC2	46546913	46631589	323	0.0070482
1	LGALS8	236671300	236726281	337	0.0071086
16	PRDM7	90112974	90168480	218	0.007117
14	SYNE2	64309683	64703165	1083	0.007123
3	PHF7	52434673	52467657	33	0.0071855
7	ZNF425	148789876	148833438	134	0.0071904
6	HIST1H4K	27788952	27809305	55	0.0072416
20	ZNFX1	47844483	47904963	235	0.0072594
2	AC012360.1	105857759	105879601	56	0.0072806
5	TCF7	133440402	133497556	119	0.0074221
3	CPNE9	9735491	9781592	100	0.0074577
6	HIST1H2AK	27795658	27816117	56	0.0074791
14	ESR2	64540950	64814830	738	0.0075147
11	DKFZP434E1119	77174416	77198074	64	0.0075537
2	OR6B2	240958841	240979906	70	0.007668
4	NEIL3	178220990	178294097	241	0.007693
11	GYLTL1B	45933172	45960647	54	0.0077786
17	NAGLU	40678190	40706467	77	0.0078466
5	PRDM9	23497264	23538706	74	0.0078493
6	FABP7	123090620	123115219	72	0.0079638
16	SULT1A1	28606903	28644946	108	0.0079989
1	TNFRSF4	1136706	1159518	93	0.0080625
17	ATP1B2	7539945	7571086	146	0.0080734
17	DVL2	7118660	7147864	34	0.0081124
3	LUZPP1	46588888	46611178	119	0.008162
10	PTF1A	23471256	23493181	35	0.008175
11	C11orf82	82601017	82679319	215	0.008178
1	C1orf27	186334890	186400510	134	0.0082219
11	EPS8L2	684438	737727	210	0.0084129
12	HOXC4	54400715	54459813	98	0.008449
2	GTDC1	144685635	145100135	588	0.0084778
10	OTUD1	23718198	23741308	45	0.008483
11	PATL1	59394189	59446453	83	0.0084959
6	TUBB	30677978	30703203	123	0.008529
2	KANSL3	97248907	97318524	70	0.0085372
22	AC006547.14	20125950	20148399	93	0.0085873
9	ACO1	32374618	32464767	252	0.0086208
1	AL669831.1	728532	749137	2	0.0086266
4	CLOCK	56284070	56423305	523	0.0087327
1	TPR	186270784	186354825	197	0.0087707
8	XKR6	10743555	11068875	1148	0.0087762
5	PCDH1	141222938	141268811	91	0.0087889
16	DCTPP1	30424940	30451396	32	0.0088366
1	URB2	229751981	229805946	132	0.0088841
1	TAF5L	229718858	229771794	126	0.0090142
6	SAPCD1	31720576	31742628	57	0.0090916
13	PDX1	28484157	28510368	63	0.0090946
17	CHRNB1	7338380	7371026	73	0.0092048
1	KLHDC8A	205295220	205336218	198	0.0092328
2	AC131097.4	242826136	242854702	146	0.009267
11	MCAM	119169241	119202231	39	0.0092945
9	SURF4	136218325	136252970	82	0.009374
1	PRG4	186255405	186293694	75	0.0094341
19	ABHD17A	1866809	1895546	62	0.0094699
9	PTCH1	98195262	98289339	217	0.0094961
10	MTRNR2L7	37880366	37901859	85	0.0095055
20	LZTS3	3133263	3164192	101	0.0095196
6	ZKSCAN4	28202401	28237011	76	0.0095235
9	GLT6D1	138505502	138541386	164	0.0095564
16	MT4	56588961	56612869	115	0.0096007
14	SRP54	35441163	35508773	283	0.0096013
1	ATP1A2	160075549	160123381	168	0.0096101
17	HIC1	1947448	1972981	72	0.0096167
19	QPCTL	46185741	46217247	79	0.009679
15	EXD1	41464923	41532941	286	0.0096852
2	ACTG2	74109441	74156992	191	0.009707
14	PTGER2	52771023	52805324	146	0.009776
6	RPS10-NUDT3	34246547	34403825	354	0.0099354
6	HIST1H4H	26271283	26295762	93	0.0099888
19	MAMSTR	49205999	49232978	94	0.010003
6	VWA7	31723367	31755108	73	0.01002
5	ZFP62	180264611	180298286	131	0.010025
10	C10orf126	29125337	29180827	215	0.01006
9	ZBTB6	125660335	125685609	56	0.010078
1	EVA1B	36777632	36799755	33	0.010086
9	BNC2	16399501	16880841	1626	0.010134
7	CHST12	2433223	2484242	121	0.010155
14	TMEM253	21557096	21581883	54	0.0102
6	C6orf1	34204157	34227247	61	0.010213
18	ADCYAP1	894944	922173	106	0.010315
1	DISC1	231752561	232187018	1290	0.010316
10	VAX1	118878032	118907812	39	0.010333
11	ASRGL1	62094920	62170882	227	0.010336
5	RFESD	94972458	95030477	150	0.010349
8	IDO2	39782133	39883910	534	0.010363
1	IGSF8	160051130	160078733	65	0.010415
11	GIF	59586741	59622974	58	0.010477
2	XIRP2	167734997	168126263	1453	0.010479
8	FGF20	16839678	16869690	222	0.010518
2	ORC4	148677968	148789147	190	0.010614
9	PDCL	125550668	125600910	104	0.010627
19	ZNF234	44635710	44673156	69	0.010647
3	TSEN2	12515931	12591122	304	0.010734
9	OR1N1	125278637	125299572	107	0.010737
17	DYNLL2	56150776	56182897	62	0.01081
1	TBX15	119415669	119542179	339	0.010865
20	MCM8	5921298	5985852	215	0.010883
2	AC079354.1	202927978	203072585	385	0.010959
3	PLSCR5	146284342	146334003	309	0.011027
9	GNG10	114413615	114442526	126	0.011047
6	HMGA1	34194650	34224008	62	0.011143
19	CPT1C	50184155	50226988	102	0.011156
22	TRMT2A	20089389	20114915	91	0.011159
15	FEM1B	68560141	68598203	66	0.011247
6	SLC18B1	133080509	133129701	201	0.011282
2	MFF	228179867	228232550	178	0.011293
4	SMIM20	25853452	25941435	253	0.011348
20	SNPH	1236960	1299972	209	0.01135
9	OR1K1	125552370	125573395	58	0.011441
5	C5orf30	102584403	102624361	98	0.011451
12	C12orf5	4420371	4472338	152	0.011472
6	ABCF1	30529153	30574956	111	0.011505
9	NMRK1	77665489	77713133	210	0.011548
1	NFIA	61320931	61938465	1642	0.01159
2	C2orf57	232447575	232468994	49	0.011599
12	AQP5	50345653	50369464	39	0.011686
3	STXBP5L	120616919	121153608	1850	0.011691
6	NCR3	31546672	31570762	111	0.011776
12	C1QL4	49716200	49740971	53	0.011842
2	ACADL	211042663	211100215	52	0.011851
18	CBLN2	70193915	70315756	398	0.011912
17	DGKE	54901460	54956036	129	0.011915
2	CBWD2	114185268	114263766	49	0.011934
5	SGTB	64951755	65028862	172	0.011956
5	ARL15	53169775	53616412	1563	0.011959
5	SKP1	133474633	133522729	86	0.011992
2	ACVR2A	148592086	148698393	147	0.01201
8	ZNF517	146014261	146046554	110	0.012011
11	DHCR7	71129239	71173914	143	0.012037
1	ACTN2	236839754	236937931	372	0.012085
1	LAMC1	182982595	183124727	557	0.012149
12	HMGA2	66207911	66370075	311	0.012233
16	SF3B3	70547691	70618820	102	0.012299
11	PTDSS2	438268	501393	247	0.012311
16	COG4	70504471	70567468	93	0.012434
10	ITGB1	33179247	33304720	428	0.012464
12	NDUFA9	4748261	4808454	194	0.012521
10	ADD3	111746126	111905323	244	0.012596
9	ZBTB26	125667845	125703779	78	0.012603
2	DNER	230212345	230589274	1375	0.012608
19	ZNF486	20268037	20321299	178	0.012794
10	OPN4	88404314	88436605	173	0.012834
1	PSMB2	36057185	36117445	44	0.012839
16	DECR2	441826	472487	100	0.012846
1	METTL18	169751670	169774107	92	0.012858
14	AP4S1	31484312	31572818	224	0.012917
16	GAS8	90076037	90121383	239	0.012929
11	SWAP70	9675624	9784538	376	0.012966
3	GOLGB1	121372046	121478602	226	0.012982
1	PCSK9	55495221	55540525	200	0.013046
2	GORASP2	171774974	171833639	135	0.013101
9	SURF1	136208610	136233552	65	0.013119
11	SSRP1	57083459	57113351	72	0.013246
2	MSTN	190910423	190937455	56	0.013271
6	SDIM1	166297330	166319725	176	0.013275
15	CCDC33	74499613	74638813	397	0.013349
16	FLJ00104	87721749	87749290	123	0.013399
11	LRP4	46868419	46950193	150	0.013414
3	EEFSEC	127862297	128137485	550	0.013418
9	SURF2	136213428	136238045	70	0.013423
5	MAPK9	179650143	179729099	309	0.013543
3	SEC22A	122910774	123002977	305	0.013554
2	CXCR2	218980012	219011976	63	0.013597
9	OR1J2	125263081	125284022	56	0.013613
12	MAP1LC3B2	116987186	117024425	125	0.013644
20	PSMF1	1083906	1170596	214	0.013792
2	CYBRD1	172368757	172424643	237	0.013815
13	TGDS	95216308	95258511	110	0.013851
6	HLA-F	29680552	29716305	383	0.013905
10	C10orf67	23546124	23643774	240	0.014062
6	PSORS1C2	31095313	31117127	256	0.014105
7	YKT6	44230567	44263893	105	0.014153
19	TMEM150B	55814169	55855416	142	0.014203
11	PAK1	77022752	77195680	458	0.014231
19	FUT2	49189228	49219207	95	0.014266
1	SDF4	1142288	1177411	164	0.014267
9	STRBP	125861779	126040855	220	0.014335
15	CCNB2	59387277	59427244	132	0.014348
1	OR14A16	247968102	247989031	136	0.014393
1	SMYD3	245902642	246680614	3707	0.014434
6	HIST1H4J	27781884	27802257	62	0.014444
4	CSN1S1	70786799	70822289	93	0.01445
16	NUDT21	56453045	56496111	97	0.01449
8	IL7	79577978	79727758	361	0.014674
19	CGB8	49540895	49562400	95	0.01468
15	KATNBL1	34422875	34512297	330	0.014694
16	OSGIN1	83971887	84009937	236	0.014725
16	USP7	8975951	9068371	268	0.014967
5	F2R	76001868	76041606	104	0.014994
11	OR8B8	124300022	124321054	68	0.015078
15	PIAS1	68336517	68493096	206	0.01509
16	NME4	436725	470367	126	0.015121
9	RPL7A	136205069	136228281	68	0.01527
10	FOXI2	129525499	129549450	139	0.0153
6	HLA-C	31226526	31249907	892	0.015381
2	ACVR1C	158373279	158495517	168	0.015416
4	ADAMTS3	73136686	73444516	609	0.015432
3	RP5-966M1.6	52837298	52879745	92	0.015477
14	KLHDC1	50149823	50229870	90	0.015514
6	PSORS1C1	31072527	31117869	595	0.015529
2	APOB	21214301	21276945	128	0.015574
12	AQP2	50334524	50362664	71	0.015667
8	C8orf12	11215911	11306167	430	0.015672
19	ZNF14	19811280	19853906	138	0.015712
6	GFRAL	55182267	55277291	706	0.015766
6	MSH5	31697725	31742622	117	0.015773
6	MSH5-SAPCD1	31697797	31742628	117	0.015773
11	OR51T1	4893049	4914113	45	0.015846
20	CST11	23421040	23443494	68	0.015883
1	H6PD	9284834	9341396	215	0.015955
6	FRS3	41727914	41764280	93	0.015959
6	KDM1B	18145560	18234084	325	0.015965
4	RP11-542P2.1	141353416	141429531	225	0.016068
22	MOV10L1	50518308	50610119	517	0.016118
12	KIAA1551	32102304	32156039	249	0.016126
5	OR2V2	180571943	180592890	134	0.016166
5	NLN	65008023	65177553	566	0.016181
10	TUBGCP2	135083135	135135841	155	0.01622
6	LST1	31543901	31566686	99	0.016356
15	BUB1B	40443224	40523337	139	0.016466
4	AC093677.1	75013327	75034085	12	0.016569
22	ATF4	39905700	39928691	32	0.016579
17	C17orf74	7318934	7340887	50	0.016592
1	ARNT	150772181	150859244	140	0.016629
3	SLC2A2	170704137	170754539	118	0.01667
16	SULT1A3	30195754	30225631	3	0.016671
17	RGS9	63123549	63233821	382	0.016695
11	PDDC1	757220	787488	84	0.016725
14	NKX2-1	36975602	37000354	57	0.016781
15	PLA2G4D	42349207	42396752	210	0.01686
7	ZNF398	148813508	148890116	244	0.016861
6	TCTE1	44236480	44275458	143	0.016922
8	RPL30	99027079	99068697	112	0.017094
17	ACADVL	7110444	7138592	42	0.017153
20	SDCBP2	1280619	1319883	143	0.017192
12	AC090673.2	66281518	66327967	85	0.017243
1	LEPROT	65876270	65911690	89	0.017245
19	CGB7	49547531	49572117	91	0.017322
22	RPS19BP1	39915098	39938860	48	0.017399
18	SMCHD1	2645737	2815015	640	0.017418
11	PHF21A	45940871	46152985	383	0.017451
4	ZBTB49	4281924	4333513	229	0.017468
17	MED11	4624723	4646905	86	0.017486
19	THOP1	2775458	2823599	97	0.017609
11	RNH1	484512	517300	181	0.017634
1	SCNN1D	1205816	1237409	82	0.017636
6	NUDT3	34237456	34370451	307	0.017652
6	CCR6	167515295	167563184	202	0.017698
4	LYAR	4259428	4301896	216	0.017723
14	LRR1	50055415	50091390	114	0.017828
1	MARCKSL1	32789433	32811980	12	0.017832
8	FAM167A	11268972	11342224	414	0.017885
3	ITIH4	52836991	52875495	84	0.017888
10	FAM35A	88843918	88961225	305	0.01789
1	PRMT6	107589267	107611916	31	0.017901
19	SULT2B1	49045332	49112682	350	0.017982
19	FBXO46	46203887	46244162	81	0.018006
5	RGS7BP	63792084	63918139	280	0.018398
8	CRISPLD1	75886750	75956793	243	0.0184
19	PRMT1	50169043	50202286	55	0.018411
7	AGK	141240989	141365044	195	0.018462
2	ARL4C	235391685	235415697	79	0.018593
6	CD2AP	47435525	47604999	423	0.018621
4	METAP1	99906771	99993964	272	0.01868
9	DENND1A	126131933	126702431	1497	0.018745
1	ST7L	113056140	113173447	262	0.018761
3	OR5K4	98062698	98083663	42	0.018798
1	CTSS	150692672	150748433	113	0.019018
3	KBTBD12	127624075	127716514	268	0.019085
8	RHPN1	144441057	144476390	112	0.01918
5	SEPP1	42789982	42897494	329	0.019245
16	SYT17	19169293	19289652	280	0.019279
1	FCRL6	159760301	159796041	113	0.019294
11	EHF	34632640	34692604	164	0.019324
1	BARHL2	91167096	91192794	55	0.019333
11	PGR	100890355	101011255	431	0.019396
16	FTO	53727875	54165853	1423	0.019402
13	GGACT	101173810	101251782	159	0.019406
5	MYO10	16655395	16946372	1085	0.019418
8	GGH	63917638	63961730	169	0.019446
3	POLQ	121140278	121274853	302	0.019525
2	C2orf72	231892205	231924434	94	0.019568
1	RP11-268J15.5	36779335	36804822	37	0.019585
8	NBN	90935564	91025456	220	0.019628
3	MUSTN1	52857130	52879235	55	0.01971
11	PRCP	82524544	82691626	493	0.019727
17	HNF1B	36036435	36115237	214	0.019753
1	WDR78	67268568	67400570	293	0.019784
2	AC016745.1	114194992	114215429	8	0.019789
11	ANKK1	113248513	113281140	96	0.019804
5	TRIO	14133811	14542235	1040	0.01982
13	CLYBL	100248919	100559387	954	0.019822
1	C1orf43	154169182	154203104	34	0.019827
11	ZNF408	46712368	46737462	39	0.019907
4	TMEM165	56252124	56329564	242	0.019933
3	ARHGEF3	56751446	57123357	1251	0.01995
1	TNFRSF25	6511211	6536255	52	0.020078
2	MAP4K3	39466407	39674453	501	0.020107
2	ALK	29405640	30154432	2880	0.020115
1	B3GALT6	1157629	1180421	117	0.020213
3	MTMR14	9681117	9754077	130	0.020229
3	MB21D2	192504604	192645950	465	0.020274
19	QTRT1	10802106	10834113	82	0.020277
6	TINAG	54162657	54264950	317	0.020345
4	NPY1R	164235113	164275984	120	0.020352
19	ZNF256	58442201	58469043	56	0.020371
2	MYL1	211144874	211189914	102	0.020491
3	RPL22L1	170572664	170598272	60	0.020495
2	MSH6	47912669	48047240	421	0.020504
16	GPR97	57692099	57733975	162	0.020534
9	SLC2A6	136326217	136354259	85	0.020565
20	TBC1D20	406124	453197	132	0.020586
9	LAMC3	133874469	133979860	365	0.020631
1	HSD3B1	120039821	120067681	55	0.020636
3	SEMA3G	52457069	52489101	37	0.020651
14	RPL36AL	50075237	50097403	76	0.020677
6	RPP21	30302908	30324661	72	0.02075
19	ZNF227	44701700	44751421	88	0.020763
3	TNNC1	52475118	52498086	46	0.020764
17	DLG4	7083209	7133021	89	0.020804
17	TMEM105	79275074	79314474	147	0.020808
1	LEPR	65876248	66117242	730	0.020832
10	FAM45A	120853598	120907496	147	0.020866
22	TANGO2	19994537	20063449	245	0.020919
15	TPM1	63324831	63374114	182	0.020925
5	PRDM6	122414816	122539960	492	0.020967
20	CST8	23461738	23486655	77	0.020985
4	ASB5	177124824	177208722	352	0.021005
19	CTD-2368P22.1	58503429	58532600	116	0.021079
1	NCDN	36013074	36042875	32	0.021108
11	STX3	59470929	59583354	334	0.021206
15	LRRC57	42824720	42851000	43	0.021235
1	C1orf145	228381207	228411365	71	0.02124
20	TCEA2	62671189	62713700	114	0.021249
6	HLA-DOA	32961955	32987389	223	0.021291
9	RC3H2	125596835	125677620	160	0.021299
3	BAP1	52425029	52454366	26	0.021304
3	ZMAT3	178725011	178800067	158	0.021352
3	CHST2	142828173	142851800	54	0.021355
7	KLF14	130407401	130428888	70	0.021407
2	NCL	232308242	232358352	170	0.021424
1	MIER1	67380578	67464302	192	0.021503
20	CSTL1	23410322	23435567	78	0.021509
15	HAUS2	42831008	42872192	72	0.021526
8	ERI1	8849657	8984256	581	0.021574
2	AC104667.3	238489663	238514624	169	0.021667
3	TMEM158	45255958	45277770	99	0.021679
14	STON2	81717000	81912809	562	0.02173
8	MTMR9	11131925	11195646	204	0.021744
19	BSPH1	48461303	48505427	182	0.021753
11	OOSP1	59695928	59722807	26	0.02179
6	LTB	31538302	31560299	85	0.021798
14	BAG5	104012881	104039168	53	0.022002
4	NMU	56451396	56512865	223	0.022006
1	C1orf53	197861777	197886497	52	0.022008
20	TRMT6	5907881	5941182	150	0.022119
17	P4HB	79791035	79828570	85	0.022139
11	CCDC90B	82960139	83007450	135	0.022141
1	TRMT1L	185077220	185136204	96	0.022208
8	TRPA1	72922152	72997852	335	0.022259
6	HIST1H2BI	26263144	26283622	58	0.022277
17	GRAP	18913986	18960950	34	0.022287
1	TLR5	223272748	223326624	191	0.022335
20	C20orf112	31020862	31182876	298	0.022349
6	GABBR1	29513406	29611753	392	0.022465
13	NAA16	41875341	41961166	209	0.022474
1	LUZP1	23400516	23514301	244	0.02258
1	IBA57	228343516	228379958	65	0.02261
22	PANX2	50599160	50628723	119	0.022611
11	TPCN2	68806365	68868072	190	0.022679
20	ANGPT4	843296	906977	317	0.02269
16	ZNF771	30408618	30450920	49	0.0227
2	SLC5A7	108592979	108640450	126	0.022715
4	MAEA	1273639	1343935	408	0.022781
7	C7orf55	139014203	139041065	88	0.022858
9	FAM205A	34713052	34739464	82	0.022875
4	PDCL2	56412692	56468379	210	0.022907
19	ZNF112	44820708	44881377	225	0.022938
2	CAMKMT	44579089	45009731	1143	0.022987
19	ZNF536	30709197	31214445	1255	0.023019
1	C1orf189	154161848	154188809	29	0.023051
12	STAB2	103971051	104170505	782	0.023077
1	ARHGEF2	155906630	155986861	118	0.023151
19	CGB1	49528831	49562006	157	0.023159
5	DAB2	39361780	39472402	388	0.023231
16	NPIPB8	28638975	28680003	23	0.023243
2	KIF1A	241643181	241769725	390	0.023268
4	PDLIM5	95363037	95599377	571	0.023286
19	DDA1	17410327	17444110	134	0.023288
19	NCCRP1	39677601	39702524	68	0.023298
16	SCNN1G	23184036	23238204	221	0.023303
6	MOG	29614758	29650149	218	0.023374
19	SYCN	39683471	39704906	57	0.023547
16	ABAT	8758422	8888432	780	0.023592
8	KCNU1	36631842	36803646	301	0.023724
18	CTDP1	77429801	77524510	401	0.023828
16	CHST4	71549136	71582649	74	0.02386
20	PRND	4692556	4719106	148	0.023916
11	RCN1	31823939	32137301	796	0.024015
4	CENPE	104016963	104129566	237	0.024127
11	RAB30	82674175	82792965	284	0.024148
1	SETDB1	150888739	150947213	125	0.02419
20	UCKL1	62561186	62597769	97	0.024211
10	NPM3	103531082	103553170	16	0.024228
6	VARS	31735295	31773730	94	0.024248
15	SRP14	40317940	40341389	61	0.024255
1	UBAP2L	154182655	154253986	109	0.024271
4	EPHA5	66175281	66546213	1477	0.02429
7	RBAK	5075452	5119119	171	0.024304
8	MFHAS1	8630864	8761155	640	0.024375
15	GOLGA8J	30365158	30395702	23	0.024426
11	PEX16	45921220	45950363	59	0.024452
22	TOP3B	22301397	22347213	131	0.02448
12	PRKAB1	120095558	120129435	51	0.024522
4	KIAA1239	37235842	37461087	777	0.024551
3	MGLL	127397909	127552051	437	0.024566
11	CD82	44575977	44651913	291	0.024626
17	METTL16	2298856	2425185	340	0.024627
3	IQCB1	121478610	121563926	301	0.024665
9	PPP6C	127898852	127962218	151	0.024665
1	GNG4	235700987	235824054	436	0.024715
1	AK5	77737736	78035651	1099	0.02472
6	KIAA1919	111570551	111602370	86	0.02476
4	ADH5	99982132	100019952	215	0.024839
6	OR5V1	29313007	29409744	447	0.024968
17	ARHGDIA	79815597	79839282	55	0.025001
7	AC091801.1	3169868	3224287	358	0.025024
1	KIAA0319L	35889091	36033551	172	0.025088
6	HIST1H3G	26261146	26281612	59	0.025193
1	ZMYM4	35724568	35897659	216	0.025256
19	PAK4	39606410	39683456	232	0.025282
2	FZD5	208617310	208644287	53	0.025306
1	AL596220.1	186354123	186375908	44	0.025371
2	TRIM43	96247766	96275526	18	0.025439
19	FKBP8	18632561	18664887	56	0.025452
12	NAA25	112454500	112556826	120	0.025614
19	NFIC	3349561	3479215	440	0.025715
9	FAM120AOS	96198776	96225874	96	0.025816
2	PPP1R21	48657737	48752525	331	0.026126
7	FOXP2	113716382	114343827	1077	0.026149
2	CSRNP3	166316157	166555917	519	0.026229
2	CCDC88A	55504978	55657057	550	0.026231
17	NLGN2	7298193	7333179	86	0.02624
8	LAPTM4B	98777285	98875241	467	0.026352
20	NSFL1C	1412807	1464487	153	0.026362
13	LMO7	76184570	76444004	791	0.026449
22	UBE2L3	21893736	21988323	135	0.026449
20	CSE1L	47652849	47723489	193	0.026451
14	POLE2	50100273	50165140	134	0.026464
6	TMEM151B	44228203	44285243	194	0.026469
3	SPATA12	57084469	57119460	110	0.026546
1	AMY2B	104086437	104132156	55	0.026568
14	RP11-497E19.2	85984943	86005730	60	0.026712
3	SFMBT1	52927588	53090766	379	0.026771
16	NTAN1	15121710	15159921	104	0.026859
3	PDIA5	122775909	122954074	571	0.026933
15	RPS27L	63408071	63460220	179	0.027005
9	FAM69B	139597022	139628502	120	0.027014
13	PCCA	100731269	101192686	1015	0.027058
8	BMP1	22012249	22079839	204	0.027084
6	TRIM26	30142232	30191204	204	0.027297
1	CERS2	150923059	150957479	75	0.027302
19	ABHD8	17392940	17431045	169	0.027488
11	OR51E2	4691401	4729084	185	0.027508
19	MRPL34	17393418	17427652	143	0.027545
6	OR2H2	29545683	29566745	65	0.027609
15	POLR2M	57874231	58084960	794	0.027635
5	TBCA	76976991	77174604	770	0.027745
6	OR2H1	29414958	29442105	98	0.027751
6	PGBD1	28239314	28280326	109	0.02778
2	GPR55	231762033	231835781	261	0.027831
15	GOLGA6L2	23674645	23702381	67	0.027924
11	DEAF1	634233	716715	354	0.027934
12	HECTD4	112587992	112829896	267	0.027955
3	COL6A5	130054359	130213688	590	0.027976
6	CDC5L	44345262	44428163	167	0.028186
6	NT5E	86149809	86215500	133	0.028384
12	DDX47	12956250	12992915	137	0.02839
1	SH3D21	36761988	36800484	54	0.028448
2	COL6A3	238222646	238333018	301	0.028592
7	ABCB1	87123175	87352611	490	0.028592
1	CNR2	24187016	24295549	269	0.028593
17	2020-09-09	75266651	75506678	773	0.028689
3	PLCH1	155083369	155472856	1273	0.028696
11	OR9Q2	57947906	57968990	53	0.028871
11	TMEM80	685428	715028	119	0.028918
8	FAM49B	130841839	131039375	439	0.028965
16	SNX29	12060594	12678146	3043	0.02899
1	RIMKLA	42836466	42898249	196	0.029069
1	OCLM	186359704	186380587	44	0.029152
4	SETD7	140407095	140537853	360	0.029162
13	LAMP1	113941556	113987987	31	0.029228
10	C10orf115	23482745	23538745	99	0.029235
22	ZDHHC8	20106979	20145530	155	0.029249
1	TNFRSF1B	12217060	12279285	190	0.029283
15	AC018512.1	44065041	44085231	34	0.029301
20	SAMHD1	35508632	35590246	176	0.029325
5	CENPK	64803593	64868998	223	0.029352
15	PLA2G4F	42423332	42458839	93	0.029382
11	C11orf87	109282846	109309840	23	0.029425
1	KCNJ10	159997257	160050038	118	0.029427
14	BMP4	54406454	54435479	89	0.029549
6	PRICKLE4	41738087	41767879	68	0.029569
17	C17orf67	54859274	54926134	171	0.029582
19	C19orf57	13983161	14027265	92	0.029613
9	MED22	136195160	136224986	85	0.029631
3	CCDC54	107086188	107107481	58	0.029655
9	PCSK5	78495560	78987255	1932	0.02966
2	REL	61098656	61168745	121	0.029757
22	YDJC	21972378	21994353	44	0.029761
15	SEMA7A	74691630	74736808	134	0.029771
11	GRIK4	120372468	120869613	1491	0.029776
1	TFAP2E	36028971	36070929	49	0.029789
1	SCYL3	169808772	169873408	212	0.029798
13	SUCLA2	48500622	48622125	549	0.029803
2	GPBAR1	219114219	219138582	44	0.029856
1	ANXA9	150944493	150978110	81	0.029891
8	TTPA	63951112	64008612	182	0.030058
14	SFTA3	36932493	36993034	118	0.030137
19	NTF4	49549050	49578333	114	0.030218
11	GLB1L2	134191768	134258235	195	0.030287
1	IFRG15	179823916	179844311	31	0.030288
6	ATP6V1G2	31502239	31526204	151	0.030294
2	CCDC74A	132275248	132301239	81	0.03031
17	SHPK	3501556	3549616	201	0.030335
3	ANAPC13	134186548	134215558	64	0.03034
1	HTR1D	23506993	23531222	92	0.030388
14	AL139099.1	50054193	50075882	68	0.030408
1	TNFRSF18	1128888	1152071	87	0.030453
3	RUVBL1	127773621	127882757	243	0.030519
2	AC108868.1	107089728	107113848	79	0.030543
20	EYA2	45513263	45827492	1015	0.030655
20	UBOX5	3078219	3150842	196	0.030677
14	PSMB11	23501376	23523269	53	0.030684
15	AP4E1	51190869	51308097	296	0.030694
5	TSLP	110395760	110423722	60	0.030717
12	CDK2	56350553	56376568	39	0.030731
8	PKIA	79418374	79527502	246	0.030739
7	PLOD3	100839258	100871701	81	0.030753
8	CYP7B1	65490320	65721318	475	0.030761
14	MGAT2	50077489	50100198	72	0.030796
12	TRAFD1	112553305	112601407	50	0.030838
1	PSMB4	151362010	151384420	27	0.030877
17	FN3K	80683451	80719073	126	0.030882
1	EFNA1	155089936	155117333	57	0.030893
8	TAF2	120733015	120855103	336	0.03091
20	CST5	23846572	23870387	72	0.030926
3	HCLS1	121340246	121389774	133	0.03102
12	NCKAP5L	50174929	50232533	173	0.031038
6	C6orf223	43958317	43983695	135	0.031097
16	SEPHS2	30444952	30467502	33	0.031118
5	JADE2	133850003	133928918	213	0.03117
11	ENDOD1	94812974	94875809	238	0.031199
20	SERINC3	43114862	43160750	72	0.031306
7	HGF	81318322	81409754	188	0.031369
1	HPCAL4	40134320	40167361	146	0.03138
16	ZFP1	75172390	75216134	185	0.031384
16	TMEM8A	410773	447113	211	0.031385
22	TPST2	26911458	27002681	375	0.031451
3	KY	134311980	134380478	168	0.031497
10	C10orf25	45483146	45506336	53	0.031503
9	DNAJC25	114383632	114442508	232	0.031514
9	DNAJC25-GNG10	114383666	114442509	232	0.031514
11	P2RX3	57095848	57148073	134	0.031607
5	SAR1B	133926834	133994961	74	0.031617
22	MIEF1	39885437	39924137	66	0.031807
22	RHBDD3	29645841	29674198	63	0.03187
4	HTN1	70906119	70934562	105	0.031916
3	IQCF1	51918892	51947351	54	0.031969
2	STK39	168800530	169114651	1085	0.032057
1	CTSK	150758684	150790799	51	0.032087
1	ZNF644	91370859	91497829	232	0.032091
16	ZNF19	71488453	71608992	238	0.032114
9	RABEPK	127952821	128006437	126	0.03222
12	C3AR1	8200898	8229067	54	0.032298
16	NPIPB4	21835890	21902148	9	0.032319
11	OR10V1	59470296	59491337	64	0.032419
5	RXFP3	33926491	33949023	61	0.032465
22	EMID1	29591840	29665586	243	0.032482
10	LRRC20	72048729	72152382	421	0.032493
4	CSN2	70810974	70836725	90	0.032518
7	ICA1	8142814	8312317	736	0.03252
6	RPS12	133125580	133148703	111	0.032561
12	ACADS	121153538	121187811	125	0.032567
8	NSMAF	59486063	59582403	234	0.03265
19	PLIN5	4512543	4545236	72	0.032743
8	TNKS	9403424	9649856	1011	0.032779
5	SPATA9	94977885	95044415	195	0.032787
14	MMP14	23295766	23328236	112	0.032788
19	C19orf18	58459805	58495902	113	0.033003
10	AL360181.1	135182720	135203102	70	0.033027
6	EPM2A	145812719	146067160	778	0.033112
12	CIT	120113595	120325095	537	0.033148
4	DCAF4L1	41973713	41998476	91	0.033197
3	C3orf83	12546433	12612558	214	0.033261
12	TROAP	49707019	49735514	93	0.03331
18	ESCO1	19099242	19190845	96	0.03342
3	TMEM110-MUSTN1	52857137	52941578	178	0.033468
20	RGS19	62694534	62721323	64	0.033531
10	C10orf11	77350998	78329925	2139	0.033543
9	C9orf152	112942328	112980469	160	0.03355
1	LRRC71	156880442	156912886	90	0.03362
15	CHP1	41513037	41584043	197	0.033623
1	PIGM	159987462	160011783	67	0.03364
2	RPE	210857289	210896300	42	0.033654
6	TRIM27	28860779	28901766	169	0.033753
13	FNDC3A	49540048	49793915	351	0.033767
9	RABGAP1	125693112	125877145	340	0.033795
2	LIMS2	128385956	128449360	259	0.033796
2	NOP58	203120439	203178389	114	0.033825
14	APOPT1	104019299	104083860	179	0.033869
14	RPS29	50033390	50075408	101	0.033878
15	SNAP23	42773431	42847547	109	0.033966
10	CASC10	21771587	21796191	25	0.03399
14	SERPINA1	94833084	94867030	166	0.033992
20	TTPAL	43094526	43133244	58	0.034061
12	SLC2A14	7955108	8053744	416	0.034098
8	ASAP1	131054353	131465906	1377	0.034114
16	CAPNS2	55590584	55611599	44	0.034181
2	PTCD3	86323305	86379280	141	0.034224
7	MAD1L1	1845429	2282878	2062	0.034249
5	ANKRD34B	79842574	79876307	107	0.03431
2	SMPD4	130898981	130950323	95	0.034326
22	MLC1	50487820	50534331	277	0.034345
15	ZNF106	42695021	42793321	174	0.034378
9	C9orf135	72425709	72531148	304	0.034444
6	ZFP57	29630169	29658887	285	0.034464
12	SMARCC2	56546767	56593351	37	0.034548
2	THNSL2	88459835	88496146	107	0.034571
1	SPAG17	118486484	118737846	505	0.034585
16	CBFA2T3	88931266	89053612	577	0.034612
3	PDCD10	167391086	167462727	107	0.034642
16	CASP16	3184220	3209964	70	0.034668
3	SLC15A2	121602936	121672949	249	0.034721
17	PEMT	17398877	17505022	295	0.034773
9	PSAT1	80902059	80955009	227	0.034779
5	PPWD1	64849063	64893376	135	0.034815
10	KAZALD1	102811598	102837888	58	0.034843
22	SELO	50629408	50666045	154	0.034865
3	CEP63	134194585	134303859	263	0.034866
12	LIN7A	81176299	81341704	495	0.034888
19	CYP2F1	41610337	41644271	170	0.034891
2	ARID5A	97192480	97228375	53	0.034907
5	HSD17B4	118778138	118982894	717	0.034909
7	ZNHIT1	100850949	100877471	60	0.03491
19	PEPD	33867856	34022700	696	0.03509
7	GCK	44173872	44247769	237	0.035141
8	CHMP7	23091150	23129512	153	0.035178
19	WDR88	33612996	33676701	208	0.035194
15	CYP11A1	74620100	74670081	122	0.035346
2	ERBB4	212230446	213413565	4656	0.035357
2	TSN	122484679	122535429	104	0.03536
17	YBX2	7181571	7207934	66	0.035395
5	UBE2B	133696870	133737683	83	0.035409
2	KCNE4	223906532	224073117	761	0.035498
1	FOXD3	63778730	63800797	68	0.035546
18	ZADH2	72897063	72931303	117	0.035596
5	MSH3	79940467	80182279	728	0.035663
19	WDR18	973174	1004569	206	0.035708
7	LUC7L2	139016106	139117345	348	0.035909
14	ZNF219	21548205	21582881	87	0.035953
4	SLAIN2	48333339	48438229	322	0.036029
7	C7orf55-LUC7L2	139015105	139118198	350	0.036062
2	PAPOLG	60973365	61039220	173	0.036064
13	TNFSF13B	108893588	108970832	190	0.036086
3	TMEM110	52860235	52941612	174	0.0361
1	HMGB4	34316076	34340392	44	0.036109
6	TRIM40	30093885	30126512	289	0.03612
9	AIF1L	133961863	134008539	144	0.036158
2	DUSP2	96798905	96821179	25	0.03619
12	ANO4	101101304	101532419	1420	0.036226
2	DNAJC10	183570999	183669191	248	0.03624
6	GPR111	47614172	47675533	281	0.03624
2	CD28	204561198	204613635	152	0.036241
13	SPACA7	113020633	113099003	390	0.036327
13	IRG1	77512632	77542777	92	0.036489
16	SLX1A	30195208	30218882	5	0.036495
10	SORCS3	106390859	107034993	2020	0.036544
5	CDKL3	133531305	133716738	348	0.036614
6	NFKBIL1	31504647	31536606	190	0.036618
14	NFKBIA	35860717	35883955	99	0.036699
6	KIF25	168386921	168455769	379	0.036728
2	SMC6	17835079	17991509	363	0.036824
15	EIF2AK4	40216347	40337797	385	0.036894
13	DNAJC3	96319393	96457243	177	0.036904
12	PIWIL1	130812432	130867182	211	0.036915
6	SRSF3	36552145	36583377	142	0.037007
3	RP11-894J14.5	52993135	53143469	416	0.037039
5	BDP1	70741442	70873649	295	0.03708
7	AGR2	16821435	16883057	356	0.037109
1	HORMAD1	150660536	150703364	122	0.037123
1	GOLPH3L	150608701	150679630	206	0.037172
20	GTSF1L	42344804	42365638	50	0.037256
16	SBK1	28293840	28345170	85	0.037291
15	ELL3	44054798	44079741	44	0.037326
8	TRPS1	116410724	116831899	637	0.037456
19	KLK12	51522348	51548486	99	0.037569
10	UBTD1	99248625	99340966	222	0.037582
6	C6orf100	28901654	28922314	101	0.037644
17	PITPNA	1411012	1476110	215	0.03771
18	GREB1L	18812203	19115378	298	0.037734
1	C1orf127	10996528	11052094	208	0.037769
10	CCNJ	97793151	97830627	82	0.037781
8	NDUFAF6	95897995	96138683	770	0.03786
8	IMPAD1	57860492	57916403	111	0.037863
15	TMC3	81613558	81676554	194	0.037874
19	ZNF181	35215060	35243777	80	0.038031
2	KLHL29	23598088	23941481	1313	0.03809
7	SNX8	2281405	2403953	403	0.0381
22	GSC2	19126089	19147796	86	0.038106
19	IGFL2	46636363	46674556	93	0.038172
5	OXCT1	41720167	41880621	244	0.038227
20	AHCY	32858074	32909608	73	0.03831
12	RAB5B	56357697	56398490	74	0.038348
4	HNRNPDL	83333717	83361294	85	0.03837
4	SPARCL1	88384487	88462213	297	0.038416
21	CHAF1B	37747676	37801313	169	0.03845
2	KANSL1L	210876147	211046107	158	0.038512
19	HDGFRP2	4462284	4512223	219	0.03859
7	PRKAR1B	578834	777287	465	0.038654
15	UNC45A	91463410	91507323	157	0.038672
22	TRABD	50614344	50648027	142	0.038701
15	VPS13C	62134588	62362672	730	0.03872
19	ZNF347	53617325	53672328	224	0.03877
21	C21orf91	19151284	19201703	108	0.038771
2	FAM110C	28814	56870	70	0.038793
19	BRSK1	55783440	55833901	149	0.038868
12	NECAP1	8224807	8260367	57	0.0389
7	AC074389.6	1722446	1743961	53	0.038949
16	RP11-1021N1.1	15479611	15619205	288	0.038977
11	PVRL1	119484120	119609794	309	0.03898
1	ARHGEF10L	17856330	18034369	456	0.039012
3	HRASLS	192948914	193005527	135	0.03911
6	BAG6	31596805	31630482	122	0.039142
10	ACBD5	27474146	27541059	385	0.039203
4	LCORL	17832822	18033499	487	0.039224
1	KDM1A	23335941	23420182	110	0.039289
14	PSMC6	53163890	53205305	67	0.039375
17	NKIRAS2	40153400	40187659	41	0.039378
16	KLHDC4	87720091	87809598	444	0.039417
20	SOX18	62669076	62690994	56	0.039452
6	HDDC2	125531108	125633282	329	0.039493
11	POLD4	67108248	67134443	24	0.039494
17	AC003101.1	29888161	29912678	74	0.039509
2	TLK1	171837333	172097824	642	0.039513
16	USP31	23062727	23170591	262	0.039521
7	CASD1	94128531	94196331	153	0.039546
14	PSEN1	73593126	73700399	232	0.039559
22	FAM230A	20682438	20726938	6	0.039571
11	AP000679.2	120029685	120052387	48	0.039634
10	CALY	135128927	135160475	78	0.039646
11	SF3B2	65808200	65846779	63	0.039696
14	RPS6KA5	91326799	91536980	494	0.039706
19	DNM2	10818755	10954164	346	0.039732
19	NANOS3	13962877	14001571	81	0.039925
2	C2orf78	74001316	74054274	29	0.039933
7	SH2B2	101918405	101972178	150	0.039939
8	AGPAT5	6555878	6627184	283	0.039944
19	KLHL26	18737775	18791309	178	0.039967
12	RP11-500M8.7	4704110	4781809	289	0.039985
15	CLK3	74880841	74942057	82	0.040037
2	ASTL	96779589	96814175	44	0.040052
17	FN3KRP	80664559	80698204	183	0.040107
3	ATP1B3	141584966	141655356	250	0.04015
5	SCAMP1	77646339	77786562	409	0.040278
6	ZSCAN9	28182664	28211260	72	0.040311
6	TREML4	41186062	41216620	190	0.040434
17	PPP1R27	79781368	79802926	49	0.040453
18	ADNP2	77856915	77915406	206	0.040505
10	VTI1A	114196756	114588503	900	0.040516
10	NANOS1	120779228	120803854	38	0.040689
15	TNFAIP8L3	51338795	51407473	149	0.040754
20	TM9SF4	30687309	30765061	155	0.040802
18	VAPA	9903999	9970018	195	0.04084
10	PAOX	135182695	135215198	109	0.040846
6	OR12D2	29354416	29375448	128	0.040864
22	CBX6	39247455	39278319	74	0.040966
6	SHPRH	146175381	146295559	209	0.041013
9	PTPLAD2	20985306	21041635	197	0.041055
11	ARHGEF12	120197787	120370645	307	0.041258
13	FAM194B	46098657	46199874	305	0.041323
1	FMO2	171144347	171191822	234	0.041372
6	ACAT2	160171360	160210144	130	0.041424
3	RPUSD3	9869533	9896286	75	0.041479
6	FKBP5	35531362	35706360	381	0.041479
9	HSD17B3	98987588	99074434	281	0.041482
11	SYT7	61272785	61358620	151	0.0415
19	CGB5	49537141	49558568	85	0.041586
16	ZNF213	3169778	3202806	62	0.041616
6	FBXL4	99306420	99405849	216	0.041672
20	MYBL2	42285754	42355136	177	0.041868
1	C1orf112	169621245	169833221	1020	0.041889
2	AAMP	219118850	219144980	51	0.042005
6	CLIC1	31688358	31717540	71	0.042146
5	TMEM232	109614934	110084657	1163	0.042159
12	ANHX	133784898	133822681	157	0.042246
11	MRPL16	59563608	59588345	64	0.0423
14	DNAAF2	50081892	50111948	89	0.042324
5	PFN3	176817108	176837637	26	0.042364
19	ZNF225	44606334	44647027	120	0.042411
9	GPR21	125786806	125807975	29	0.042424
3	CBLB	105364305	105598396	647	0.042534
19	ZNF606	58478421	58524717	167	0.042592
1	HAX1	154234987	154258351	36	0.042597
8	FSBP	95380605	95459180	249	0.042598
11	DRAP1	65676728	65699032	42	0.042643
1	CAPZA1	113151795	113224241	131	0.042687
21	PFKL	45709934	45757259	185	0.042733
1	CRB1	197160592	197457585	464	0.043017
11	C11orf68	65674279	65696588	42	0.043051
10	DNAJC1	22035466	22302698	452	0.043052
5	IL9	135217935	135241516	70	0.043155
20	C20orf96	241504	281390	186	0.043203
6	SIRT5	13564816	13624790	99	0.043241
6	TBPL1	134263308	134321570	126	0.043262
10	TRUB1	116687952	116747430	157	0.043269
2	ADRA2B	96768707	96791984	29	0.043283
2	ACTR3	114637537	114730173	302	0.043302
5	DMXL1	118363467	118594833	406	0.04336
14	FLRT2	85986488	86105034	402	0.043387
15	HDDC3	91464148	91485799	72	0.043434
15	EFTUD1	82412571	82565104	563	0.043488
15	THBS1	39863280	39901667	84	0.043499
17	LUC7L3	48786905	48843574	138	0.04351
19	LILRB5	54744263	54771164	85	0.043528
12	B4GALNT3	559530	682675	568	0.04353
7	TMEM140	134822824	134860967	116	0.043648
6	CLIC5	45858045	46058132	662	0.043708
10	NUTM2D	89107425	89140452	25	0.043782
19	ODF3L2	453346	484983	153	0.043879
3	RAF1	12615100	12715725	297	0.043986
6	SMLR1	131138546	131168275	134	0.043987
17	FAM195B	79770287	79801178	71	0.044052
15	C2CD4A	62349176	62373116	73	0.04414
6	TOMM6	41745400	41767636	53	0.044244
8	RAD54B	95374188	95497337	432	0.044244
16	GOT2	58731035	58778261	208	0.044244
5	TRIM23	64875507	64931802	170	0.044296
3	IL17RD	57114010	57214334	270	0.044333
1	FUCA1	24161567	24204784	138	0.044364
1	USP24	55522032	55690786	399	0.044421
5	C5orf51	41894290	41931738	57	0.044441
1	KIAA1324	109646301	109759401	405	0.044525
16	AC010547.9	71471503	71533214	124	0.044543
20	IFT52	42209571	42285936	204	0.044559
1	ARHGEF11	156894632	157025162	298	0.044568
4	NPY5R	164255091	164283086	102	0.044686
6	AL133262.1	44390472	44410720	40	0.044853
12	KLRD1	10368657	10479850	318	0.044859
5	PDZD2	31629517	32121037	2008	0.044942
1	RAP1GAP	21912708	22005801	389	0.044982
9	FOCAD	20648308	21005954	1107	0.044988
22	PRODH	18890294	18934066	172	0.045019
1	TTLL10	1099264	1143315	180	0.045065
2	MZT2B	130929310	130958302	57	0.04524
19	DMKN	35978122	36014560	130	0.045284
11	MAPK8IP1	45897202	45938016	81	0.045296
7	GLCCI1	7998425	8143902	511	0.045345
8	MTFR1	66546969	66693496	425	0.045505
4	CEP44	175194828	175264531	144	0.045592
15	CLN6	68489330	68559549	129	0.045631
20	SIRPB2	1441386	1482233	166	0.045643
5	DHFR	79912047	79960802	251	0.045689
7	NPVF	25254189	25278105	103	0.045775
1	KIF21B	200928520	201002828	199	0.045783
5	TRAPPC13	64910543	64972060	191	0.045918
10	ZNF511	135111979	135176033	194	0.045987
17	TAC4	47905671	47935379	36	0.045999
13	GJA3	20702394	20745188	168	0.046101
19	ZNF776	58248164	58279527	76	0.046129
14	DTD2	31905242	31936716	68	0.046134
12	DUSP6	89731009	89757048	87	0.046153
10	NUTM2A	88975205	89006665	34	0.046171
16	EIF3C	28689879	28757051	4	0.046182
1	CD55	207484853	207544311	123	0.046315
2	PROKR1	68860721	68892708	104	0.046323
22	DGCR6	18883541	18911751	109	0.046351
17	AC015688.3	25940390	25977803	94	0.046369
20	ASXL1	30936155	31037122	149	0.046454
4	PLK4	128792016	128830350	49	0.04652
1	PPP1R8	28147289	28188187	47	0.046548
5	CTC-534A2.2	64910592	64936718	90	0.046565
19	COMP	18883583	18912123	57	0.046587
9	GAS1	89549279	89572104	57	0.046624
10	MLLT10	21813094	22042559	247	0.046637
19	LRP3	33658509	33708694	165	0.046662
9	LHX3	139078096	139106955	78	0.046682
11	PPFIBP2	7524529	7688358	745	0.046687
9	RNF183	116049373	116075656	66	0.046692
1	FAM132A	1167826	1192102	73	0.046725
5	FBXO4	41915356	41951845	57	0.046808
19	CC2D1A	14007014	14051692	72	0.046812
11	ANKRD42	82894781	82981736	208	0.046907
14	SMEK1	91913955	91986898	191	0.046976
4	LAMTOR3	100789493	100825647	58	0.047051
2	SCN1A	166835670	166994523	552	0.047062
10	CUEDC2	104173002	104202418	48	0.047216
6	EPB41L2	131150487	131394462	789	0.04722
1	STK40	36795225	36861497	102	0.047255
5	CCDC152	42746903	42812462	208	0.047255
8	SLC26A7	92211722	92420378	456	0.047276
17	AC174470.1	79770293	79794533	54	0.047287
10	CDH23	73146691	73585702	1476	0.047304
15	CHSY1	101705928	101802137	367	0.047316
4	DMP1	88561459	88595513	101	0.047381
10	CPN1	101791950	101851634	179	0.04748
5	MTRNR2L2	79935819	79956855	125	0.047582
8	TMEM55A	91996024	92063292	129	0.047584
2	CCNYL1	208566264	208636563	188	0.047613
8	DECR1	91003633	91074320	183	0.04762
17	ETV4	41595212	41666988	146	0.04764
16	C16orf45	15518152	15728885	358	0.047668
6	TNF	31533344	31556113	85	0.04767
3	TRAK1	42045294	42277381	689	0.047686
7	GALNT11	151712759	151829425	147	0.047689
22	APOBEC3A	39338746	39369188	62	0.047728
6	ZSCAN23	28389707	28421279	107	0.04778
8	SFTPC	22004426	22031992	80	0.047785
11	GAL3ST3	65799423	65826651	58	0.047804
19	LRRC25	18491954	18518427	95	0.047829
5	CWC27	64054757	64324590	618	0.047835
12	MANSC1	12472198	12513475	193	0.047846
12	APOLD1	12868851	12992909	386	0.04802
14	C14orf159	91516677	91701976	522	0.048035
19	CAPS	5901718	5925888	59	0.048081
4	STPG2	98095244	99074391	2835	0.048094
16	CTD-2600O9.1	57822098	57860850	129	0.048104
19	RASIP1	49213844	49253978	120	0.048208
16	FUK	70478324	70524177	50	0.048389
6	AARS2	44257391	44291063	116	0.04855
11	CD3E	118165260	118196890	96	0.048553
5	WDR36	110417414	110476200	217	0.048615
17	MYO1C	1357392	1406106	189	0.048835
20	RALY	32571452	32706114	181	0.048953
3	SEC61A1	127760484	127800526	106	0.049024
13	SAP18	21704653	21733221	91	0.04905
1	AMY1C	104283028	104311312	16	0.049069
4	MYOZ2	120046939	120118944	259	0.049082
4	RP11-487E13.1	178153693	178179927	74	0.049088
12	SOCS2	93953590	93987263	90	0.04914
20	NXT1	23321373	23345414	83	0.049211
8	SLC35G5	11178397	11199717	79	0.049241
6	HLA-DRB1	32536546	32567625	906	0.049262
7	FAM180A	135403096	135443594	154	0.04936
8	PLEKHA2	38748753	38841428	258	0.049435
11	RP11-1167A19.2	65824748	65847090	36	0.049476
6	TAF8	42008251	42065199	232	0.049512
20	CSNK2A1	449116	534465	192	0.049546
19	GDF15	18475541	18509986	113	0.049643
9	CNTLN	17124980	17513921	1745	0.04968
3	NR2C2	14979091	15105107	271	0.049705
10	RASSF4	45444855	45501339	177	0.04981
6	PNLDC1	160211298	160251736	155	0.049827
4	HSPA4L	128692976	128771888	96	0.049828
16	ITGAL	30473979	30544506	116	0.049847
1	TDRD5	179550748	179670407	394	0.049848
22	KDELR3	38854067	38889452	67	0.049898
16	SPNS1	28975542	29005869	41	0.049902
2	PSD4	113904902	113976973	243	0.049967
19	HAMP	35761619	35786046	72	0.049982
3	MKRN2	12588513	12635212	118	0.050035
18	BOD1L2	54804293	54827531	88	0.0501
7	CCDC136	128420811	128472186	129	0.050146
1	ASB17	76374558	76408116	136	0.050212
6	OR2B6	27915019	27935960	49	0.050252
22	DGCR14	19107792	19142197	110	0.050271
5	SOWAHA	132139033	132162488	36	0.050284
19	USF2	35749881	35780724	83	0.050315
6	HECA	139446249	139511939	176	0.050335
19	PTGIR	47113725	47138375	94	0.050392
19	ZNRF4	5445426	5466867	74	0.050427
7	CUX1	101448959	101937249	1328	0.050462
6	TCP1	160189530	160220781	132	0.050488
2	MLTK	173930163	174142738	766	0.050512
9	HABP4	99202483	99263618	126	0.050615
12	TMEM52B	10313141	10354400	187	0.050763
11	AP006621.5	767578	794297	72	0.050768
6	ATP6V1G2-DDX39B	31487996	31524385	241	0.050779
3	OR5K3	98099510	98120475	78	0.050792
17	LGALS9	25946824	25986586	118	0.050842
17	HIGD1B	42913721	42937848	70	0.050909
1	SRP9	225955531	225988168	134	0.050919
19	GPATCH1	33561786	33631448	209	0.050935
17	C17orf78	35722928	35759662	59	0.051099
10	HPS1	100165955	100216684	226	0.05114
14	MRPL52	23289088	23314246	104	0.051157
19	NUDT19	33172867	33214702	116	0.051176
9	UBAP2	33911691	34058947	443	0.051221
12	TMEM132B	125661382	126156917	1638	0.051242
6	PRRC2A	31578497	31615548	150	0.051324
1	FLJ00388	48216979	48237290	73	0.051441
2	FBXO36	230777018	230887825	181	0.05145
1	MAP3K6	27671675	27703383	71	0.051462
19	HIPK4	40875178	40906094	64	0.051485
8	ZHX2	123783633	123996750	620	0.051493
6	REV3L	111610234	111814918	467	0.051505
1	IBA57-AS1	228341787	228363213	27	0.051591
11	ARHGAP1	46688630	46732165	71	0.051624
10	ANKRD2	99322198	99353641	74	0.051626
2	RBMS1	161118662	161360305	636	0.051681
2	POLR1A	86237339	86343278	282	0.051685
4	ELMOD2	141435312	141484924	85	0.051755
7	C7orf49	134767115	134865547	287	0.051809
8	DEFB134	11840692	11863821	80	0.051838
5	ERBB2IP	65212303	65388377	246	0.051845
8	TOP1MT	144376554	144452149	291	0.051899
2	CXCR1	219017568	219041718	46	0.051905
17	SKAP1	46200802	46517637	780	0.051947
15	ARPP19	52829242	52872080	111	0.051956
19	THEG	351750	386013	137	0.051964
18	THOC1	204520	278050	178	0.05197
16	MRPL28	407384	430527	146	0.051975
6	FRMD1	168446425	168492237	262	0.052035
1	PRUNE	150970896	151018189	128	0.052269
16	C16orf3	90085316	90106309	116	0.052278
12	OVCH1	29555407	29660619	448	0.052359
1	PTGFR	78759568	79015434	758	0.052386
15	PDIA3	44028590	44075477	78	0.052409
19	KIR3DL3	55225984	55258003	25	0.052409
4	HTN3	70884130	70912255	95	0.052575
4	FBXO8	175147809	175215415	141	0.052638
14	DCAF4	73383040	73436411	218	0.052671
11	CATSPER1	65774223	65803988	93	0.052722
9	CDC14B	99242523	99392112	169	0.052736
16	NFATC2IP	28952128	28988418	45	0.052746
6	OR11A1	29383281	29434848	239	0.052751
1	METTL13	171740788	171793163	178	0.052764
19	PPP5C	46840251	46906238	193	0.052764
6	HTR1B	78161948	78183490	54	0.052782
5	SEC24A	133974479	134073513	134	0.052804
19	AC004528.1	989601	1009952	153	0.052835
5	AGGF1	76315076	76371059	147	0.052847
6	EEF1E1	8063593	8112811	165	0.052847
16	RP11-505K9.4	83931738	83995058	394	0.052861
5	GLRA1	151192074	151314403	283	0.052884
8	IDO1	39749794	39795963	133	0.052894
1	DDR2	162591163	162767190	478	0.052982
20	RAD21L1	1196700	1287065	273	0.053037
5	G3BP1	151140606	151202346	157	0.053047
2	DUSP11	73979311	74017284	30	0.053087
6	ZSCAN31	28282470	28334048	173	0.053111
5	CDKN2AIPNL	133727778	133757589	37	0.053119
6	MRPL18	160200844	160229468	122	0.053121
3	TDGF1	46606045	46678033	340	0.053133
15	EMC4	34507200	34532357	96	0.053151
2	RAB17	238472965	238520257	324	0.053187
19	ZNF134	58115601	58144724	90	0.05325
15	RPS17L	83195504	83219315	16	0.053356
22	RBFOX2	36124783	36434473	417	0.053483
16	PDIA2	323152	347215	109	0.053526
8	MED30	118522952	118562501	107	0.053551
14	RBM25	73515144	73598122	187	0.053619
16	TFAP4	4297187	4333076	83	0.053654
13	ABHD13	108860727	108896603	95	0.053677
17	BPTF	65811640	65990494	304	0.053708
3	CRBN	3180676	3231394	244	0.053749
11	TMEM133	100852811	100874663	97	0.053752
2	ITM2C	231719354	231753963	171	0.053783
6	HIST1H3J	27848093	27870884	59	0.0538
4	CLRN2	17506788	17538727	120	0.053821
6	SNX14	86205214	86313874	191	0.053943
6	POU3F2	99272580	99296660	58	0.053944
3	TRNT1	3158600	3202563	224	0.053947
7	NRF1	129241555	129406922	459	0.053986
1	MAN1C1	25933959	26122698	310	0.05401
2	TMBIM1	219128915	219167309	83	0.054021
20	BPIFA3	31795116	31825564	45	0.054162
11	AP000758.1	120319880	120340047	37	0.054216
6	USP49	41747634	41873099	255	0.054219
10	FBXL15	104168946	104192893	28	0.054252
14	AKAP5	64922217	64951221	66	0.054293
9	MED27	134725494	134965295	400	0.054327
12	UNC119B	121138238	121171443	124	0.054358
11	TSKU	76483295	76519198	94	0.054451
1	POGZ	151365200	151441941	104	0.054514
12	PMEL	56337889	56377101	51	0.054561
1	RGS5	163070911	163301577	923	0.054728
1	KCNQ4	41239684	41316124	253	0.054755
15	TSPAN3	77326359	77386326	86	0.054794
20	AL096677.1	23320015	23344066	82	0.054814
8	CALB1	91060836	91117703	139	0.054824
1	RNF223	996346	1019687	46	0.054874
20	SAMD10	62595466	62621361	75	0.054891
3	HTR3C	183760835	183788459	98	0.054996
19	C19orf60	18689495	18713146	81	0.055045
3	LNP1	100110037	100185163	130	0.055076
3	RNF168	196185654	196240639	181	0.055112
2	AC079354.2	203094292	203114435	43	0.055155
12	AKAP3	4714674	4768213	209	0.055184
12	PRMT8	3480515	3713139	609	0.055226
13	SLAIN1	78262023	78348377	204	0.055235
11	PACS1	65827834	66022218	340	0.055246
2	TBC1D8	101614079	101879328	686	0.055251
1	RABGGTB	76241879	76270764	92	0.055305
12	RP11-234B24.6	4756800	4863747	335	0.055308
17	DNAJC7	40118451	40183394	91	0.055343
12	ERBB3	56463641	56507289	70	0.055524
14	C14orf177	99167950	99194098	119	0.05553
6	AGPAT1	32125989	32155873	86	0.055548
12	RFX4	106966685	107166581	448	0.05555
20	SGK2	42177608	42226877	152	0.055558
15	LYSMD4	100245902	100283766	130	0.055659
22	APOBEC3F	39426609	39459915	73	0.055661
4	AIMP1	107226701	107280383	130	0.055697
7	SLC25A13	95739532	95961459	315	0.055803
19	LMTK3	48978528	49026446	99	0.05581
15	CALML4	68473043	68508417	46	0.05586
13	FAM155A	107810883	108529083	2736	0.055979
2	IL1R1	102671004	102806334	440	0.056039
8	HAS2	122614356	122663630	158	0.056054
1	RNF2	185004496	185081740	101	0.056088
5	THBS4	79277134	79389110	292	0.056206
13	ZIC5	100605218	100634163	60	0.056214
8	TMEM74	109609079	109809844	663	0.056234
8	RGS22	100963164	101153496	353	0.056265
10	ZNF33A	38289578	38364016	217	0.056324
9	SHB	37909131	38079210	513	0.056364
16	CD19	28933260	28960667	29	0.056404
12	MMP17	132302938	132346328	173	0.056412
20	NAPB	23345159	23412125	226	0.056423
17	KRT19	39669869	39694560	57	0.05655
16	NFAT5	69588997	69748569	330	0.056578
20	SLC4A11	3198063	3229836	119	0.056728
10	STK32C	134010996	134155351	669	0.056764
9	ANP32B	100735643	100788225	98	0.0568
1	GJC2	228327553	228357527	42	0.056932
1	KIAA0907	155872834	155914191	61	0.057001
1	MKNK1	47013090	47092515	162	0.057035
10	C10ORF68	32822297	33181802	1453	0.057043
15	DET1	89044790	89099906	177	0.057097
10	TAF5	105117724	105158822	52	0.057105
4	CLGN	141299609	141359122	149	0.057116
19	CTC-512J12.6	44823848	44915774	413	0.057164
21	MORC3	37682487	37768446	289	0.05717
6	RP11-444E17.6	44230931	44356694	370	0.057417
19	BCL3	45240962	45273301	103	0.057433
10	ARMC3	23206953	23336518	338	0.057465
4	CEP135	56805037	56909529	222	0.057606
6	DDX39B	31487996	31520225	210	0.057657
19	CD3EAP	45899467	45924024	65	0.057671
4	INTU	128534426	128657892	255	0.057674
4	GSTCD	106619935	106778885	366	0.057737
3	RTP3	46528981	46552439	68	0.057858
14	NGB	77721826	77747655	83	0.058063
11	NADSYN1	71154155	71245153	320	0.058071
13	GPR180	95244157	95296899	119	0.058076
13	TPTE2	19987017	20120903	308	0.058199
2	AC017104.2	232306906	232327864	55	0.058392
3	CNOT10	32716637	32825367	459	0.058406
6	TRIM10	30109722	30138711	235	0.058429
1	AL109927.1	28167085	28187255	25	0.058647
19	CYP2B6	41487204	41534303	253	0.058696
3	CACNA1D	53518683	53857760	855	0.0587
15	RCCD1	91488100	91516349	112	0.05874
10	GRK5	120957101	121225131	941	0.058758
5	MCCC2	70873115	70964531	215	0.058806
22	MCHR1	41064754	41088818	52	0.05888
9	QSOX2	139088179	139147687	200	0.058886
12	SUOX	56380964	56410425	47	0.058888
1	RXFP4	155901480	155922625	27	0.058918
11	OR8H3	55879849	55900787	149	0.058918
19	TMEM59L	18708240	18741849	128	0.058918
6	LTA	31529831	31552101	89	0.058966
15	RP11-315D16.2	68476139	68532056	103	0.059089
20	C20orf201	62704733	62725712	44	0.059128
1	CDK11B	1560603	1600473	3	0.059157
13	OXGR1	97627973	97656984	98	0.059252
11	ST5	8704898	8942498	706	0.05935
22	HMOX1	35766354	35800207	108	0.059376
17	ABCA8	66853433	66961533	246	0.059472
10	2020-03-08	45940035	46100354	544	0.059507
20	FASTKD5	3117165	3150543	83	0.059545
10	IFIT1B	91127813	91154962	64	0.059646
7	HERPUD2	35662269	35745181	194	0.059661
14	STYX	53186898	53251716	113	0.059686
19	GNA15	3126191	3173767	278	0.0597
2	DFNB59	179306163	179336117	42	0.059723
19	S1PR2	10324520	10351948	63	0.059818
11	DDX6	118610034	118671858	137	0.059851
9	ATP6V1G1	117340026	117370653	115	0.059873
11	OR5B17	58115597	58136542	52	0.059921
11	C11orf94	45918085	45938833	35	0.059935
21	MRAP	33654124	33697095	98	0.059948
4	C4orf32	113056553	113126412	137	0.059955
14	GPX2	65395870	65419531	92	0.0601
19	RINL	39348470	39378919	50	0.060151
5	TXNDC15	134199493	134247215	68	0.060192
17	GCGR	79752008	79781889	42	0.060255
19	ZNF235	44722882	44819199	175	0.06027
4	TRMT10A	100457866	100495189	152	0.060286
8	INTS10	19664651	19719594	177	0.060351
10	PDCD11	105146405	105216049	102	0.060393
6	ZSCAN12	28336732	28377511	149	0.060411
22	DNAJB7	41245553	41268130	31	0.060492
11	DRD2	113270318	113356413	236	0.060506
1	SAMD13	84754049	84865640	241	0.060509
20	ZNF512B	62578055	62690113	276	0.06056
18	PIK3C3	39525171	39677794	252	0.060577
4	TLL1	166784410	167035047	682	0.060638
9	SLC44A1	107996903	108211452	522	0.060648
2	AC114783.1	127646472	127669673	81	0.060659
6	PPT2-EGFL8	32111622	32149755	95	0.060675
3	HRH1	11168779	11315243	467	0.060706
10	AL138764.1	13340145	13360447	105	0.060788
14	RPS6KL1	75360657	75400099	99	0.060811
19	TRMT1	13205716	13238381	56	0.060829
7	CD36	79988891	80318593	967	0.060834
10	PHYHIPL	60926350	61017534	145	0.060836
5	GAPT	57777262	57802917	101	0.060863
11	YAP1	101971192	102114154	346	0.060912
19	SIRT2	39359197	39400502	91	0.061013
19	CNOT3	54631444	54669419	114	0.061121
6	UBD	29513292	29537702	106	0.061201
4	SLC25A31	128641533	128705448	95	0.061317
1	PHTF1	114229453	114312111	153	0.061369
21	AP001421.1	38878740	38898973	52	0.061481
2	MAP2	210278782	210608842	848	0.061488
10	ASB13	5670830	5718558	295	0.06158
6	ZNF165	28038753	28067341	96	0.061592
8	RP11-383H13.1	72730402	73040628	1313	0.061737
15	CHRM5	34250921	34367291	343	0.061796
19	ZNF599	35238981	35274134	77	0.061869
6	C6orf164	88096840	88119467	103	0.061898
10	UCN3	5396972	5426169	145	0.061907
1	LRRIQ3	74481699	74673871	350	0.062014
11	TRIM29	119971983	120066237	255	0.062025
10	RGS10	121249340	121312220	199	0.062055
6	OR10C1	29397083	29418731	158	0.062119
5	ADAMTS19	128785958	129084376	884	0.06221
17	SSTR2	71151151	71177185	73	0.06228
3	MITF	69778586	70027488	560	0.062365
2	DKFZP761K2322	6101712	6124374	59	0.06239
11	FDXACB1	111734780	111761967	39	0.06246
9	C9orf40	77551497	77577802	59	0.062475
12	ZBTB39	57382618	57410230	43	0.062475
7	RBAK-RBAKDN	5013349	5122852	479	0.062476
1	OR10K2	158379718	158400656	82	0.062498
4	PIGY	89432724	89452940	14	0.062501
16	WDR59	74897468	75044071	506	0.06255
2	TUBA3E	130939318	130966034	58	0.062572
1	GDAP2	118396107	118482253	101	0.06258
5	YIPF5	143527723	143560278	99	0.062613
11	PRG3	57134242	57158623	46	0.06269
13	TFDP1	114229013	114305785	130	0.062818
20	PLAGL2	30770306	30805594	31	0.062853
5	CAMLG	134064191	134097847	50	0.062875
11	CEP164	117175273	117293984	333	0.062914
6	SMPDL3A	123100315	123140865	115	0.063023
22	TUBGCP6	50646118	50693421	202	0.063039
9	GRIN3A	104321635	104510862	739	0.063092
19	AC020922.1	55841254	55866561	74	0.063122
5	CCNH	86677311	86718836	54	0.063136
19	ATP8B3	1772074	1822275	141	0.063208
3	CP	148870197	148949842	262	0.063212
19	KANK2	11264943	11318467	195	0.06329
22	APOL4	36575172	36610886	230	0.063427
11	TNNT3	1930792	1969936	118	0.063447
2	PNKD	219125115	219221516	245	0.063449
2	TACR1	75263590	75436826	493	0.063663
14	ZBTB25	64905824	64981931	196	0.063696
6	PAQR8	52216219	52282575	259	0.063698
7	ANLN	36419415	36503400	272	0.063711
8	DCAF4L2	88872973	88896296	31	0.06378
14	DDHD1	53500686	53630000	256	0.063817
2	FBXO48	68676551	68704390	64	0.063835
17	DHX8	41551233	41631831	147	0.063897
11	OR5AS1	55787895	55808869	190	0.063899
11	C11orf1	111739659	111766699	40	0.0639
15	DKFZP779J2370	100245908	100268029	64	0.063904
17	VPS25	40915454	40941617	16	0.063948
17	PSME3	40966402	41005774	16	0.063993
11	RAD9A	67149176	67175881	44	0.064083
21	COL18A1	46815052	46943634	627	0.064096
22	PDGFB	39609364	39650756	131	0.064147
16	MKL2	14155178	14370630	507	0.064185
3	TADA3	9811544	9844695	76	0.064205
10	USMG5	105138798	105166223	31	0.064247
20	GZF1	23332787	23363700	102	0.064304
14	NEDD8	24676058	24711660	65	0.06437
1	FOXO6	41817594	41859262	132	0.064412
11	RSF1	77361041	77542063	403	0.064461
11	GLYATL2	58591542	58681688	462	0.064486
12	PKP2	32933679	33059774	468	0.06453
4	AP001816.1	102258937	102280040	24	0.06456
14	TRMT5	61428169	61458076	50	0.064619
4	RBM47	40415272	40642892	699	0.064758
4	CCNG2	78068304	78364542	1747	0.064817
15	RP11-296A16.1	44054815	44101331	72	0.064833
6	EYS	64419876	66427118	6759	0.064868
3	SCN5A	38579548	38701164	366	0.064886
10	KIAA1598	118633742	118896097	305	0.064946
19	ZNF91	23477793	23588362	364	0.065033
4	INTS12	106593784	106827143	540	0.065058
7	AGBL3	134661259	134842715	441	0.065131
17	ERN1	62106502	62218179	196	0.065162
2	SLC3A1	44492599	44558633	202	0.065192
1	HSD11B1	209849510	209918295	146	0.065363
11	MRPL23	1958508	2015752	198	0.065433
1	DIEXF	209991352	210040910	178	0.065593
6	ZNF311	28952562	28983093	98	0.065635
12	HOXC8	54392832	54417570	27	0.065726
11	HRAS	522242	547287	135	0.065889
12	HNF1A	121406346	121450315	170	0.06607
21	TIAM1	32480734	32942290	1429	0.066085
11	MS4A1	60213225	60248233	95	0.066097
11	AMOTL1	94429597	94619918	445	0.066107
3	ITIH3	52818784	52853025	71	0.066208
6	AGER	32138745	32162101	61	0.06629
11	AAMDC	77522155	77639478	250	0.066347
6	ZKSCAN8	28099688	28137250	129	0.066351
1	C1orf109	38137242	38167914	90	0.066496
15	SEMA6D	47466298	48076420	1910	0.06651
14	CHURC1	65371079	65421309	206	0.066513
2	PRPF40A	153498107	153584511	206	0.066553
6	UTRN	144596837	145184170	1293	0.066566
2	CCDC74B	130886860	130912707	57	0.066575
20	EIF2S2	32666104	32710138	57	0.066647
9	KIAA0368	114112972	114257025	379	0.066675
12	TAC3	57393784	57432667	79	0.066676
7	MOGAT3	100828288	100854302	66	0.066714
19	AC010642.1	58780332	58836563	177	0.06673
20	ADIG	37199838	37227106	62	0.06673
12	FAM19A2	62092040	62682931	1844	0.066762
3	PDHB	58403357	58429584	123	0.066796
4	STATH	70851647	70878287	50	0.066831
12	AC025262.1	65080189	65100329	57	0.066841
12	KLRF1	9970077	10007606	96	0.066844
17	ABCA6	67064843	67148029	168	0.066895
7	BHLHA15	97830739	97852291	62	0.066988
4	TRAM1L1	117994718	118016736	57	0.067015
17	CALCOCO2	46898350	46953884	158	0.067077
19	CYP2A13	41584377	41612100	115	0.067094
20	KIF3B	30855467	30932814	121	0.067371
2	FANCL	58376378	58478507	249	0.067452
11	TNNI2	1850219	1872910	47	0.067469
9	SURF6	136187552	136213235	79	0.067541
12	AC226150.4	133777246	133797772	89	0.067566
2	PREPL	44533420	44599001	207	0.067601
3	SATB1	18376879	18497080	260	0.067707
15	SLC24A1	65893704	65963333	124	0.067759
20	SPAG4	34193814	34218971	60	0.067769
1	C1orf74	209945661	209967904	56	0.067772
4	DNAJB14	100807405	100877883	124	0.067882
8	JPH1	75136935	75243563	269	0.067917
17	ZNF385C	40167594	40227383	117	0.06796
14	MBIP	36757770	36799882	66	0.067988
8	TGS1	56675701	56748007	218	0.068075
3	CD200	112041194	112091659	159	0.06809
19	ZNF473	50518971	50566671	99	0.068091
17	INPP5K	1387865	1430182	167	0.068094
15	EDC3	74912899	74998633	80	0.068132
19	ZNF628	55977699	56005854	95	0.068165
3	TOMM70A	100072275	100130242	124	0.068396
12	TMEM132C	128741948	129202460	1515	0.068422
12	NTF3	5531278	5640702	342	0.068458
8	C8orf88	91960865	92007485	77	0.06847
22	SLC25A17	41155634	41225403	105	0.06859
15	GREM1	33000175	33036870	131	0.068714
9	IFNA1	21430440	21451315	68	0.068723
7	WDR91	134858590	134906316	139	0.068752
8	TNFRSF11B	119925796	119974439	164	0.068753
1	CDCA8	38148090	38185391	122	0.068819
8	INTS9	28615178	28757759	275	0.068826
14	RNASE6	21239210	21260626	150	0.068865
17	KRT15	39659995	39688781	73	0.068869
19	SEMA6B	4532600	4569820	123	0.068961
19	KDELR1	48875827	48904810	68	0.069039
9	LINGO2	27938076	28680283	2825	0.069066
7	AGMO	15229943	15611640	1365	0.069114
6	HLA-DRB5	32475120	32508064	151	0.069136
19	SUV420H2	55841221	55869488	80	0.069137
6	CDSN	31072867	31098223	352	0.069158
4	SLC4A4	72043003	72447804	763	0.069217
18	SNRPD1	19182228	19220417	49	0.069247
12	MYO1A	57412301	57454982	88	0.069269
11	OR5T3	56009676	56030698	65	0.0693
2	TM4SF20	228216872	228256711	185	0.069316
14	GNPNAT1	53231912	53268386	50	0.069355
3	GLYCTK	52311105	52339272	50	0.069428
1	KCNH1	210846555	211317457	1644	0.069448
22	SLC5A4	32604465	32661328	228	0.069615
3	TLR9	52245097	52275206	43	0.0697
13	SKA3	21717734	21760741	143	0.069719
9	MVB12B	129079128	129279320	580	0.069733
20	BPIFA2	31739574	31779218	60	0.069756
4	LARP1B	128972423	129154086	446	0.069771
22	CCDC116	21977005	22001616	63	0.069819
9	NTMT1	132361163	132408209	172	0.069917
2	MZT2A	132212473	132260316	268	0.069921
12	HBCBP	57380745	57401335	33	0.069971
15	C15orf61	67803406	67829628	74	0.069982
1	STX12	28089694	28160963	76	0.070046
13	ESD	47335391	47381367	100	0.070093
7	ACTR3B	152446834	152562463	291	0.070188
12	CLEC12A	10093915	10158293	382	0.070271
10	INA	105026920	105060108	77	0.070315
3	ATP13A3	194113401	194229093	263	0.070408
11	KCNQ1	2455914	2880339	1198	0.070424
10	AFAP1L2	116044583	116174515	376	0.070447
15	LACTB	63403999	63444260	147	0.070505
9	PPP3R2	104343897	104367283	67	0.070556
9	NAA35	88546061	88647213	128	0.070577
1	SELE	169681781	169743846	394	0.070604
19	ANO8	17424032	17455638	122	0.070681
6	SYNCRIP	86308053	86363510	92	0.070695
19	VMAC	5894869	5920864	84	0.070736
3	FEZF2	62345356	62369999	39	0.07083
11	OR5B3	58159937	58180882	114	0.070852
17	ZBTB4	7352685	7397582	158	0.070875
17	PSMD12	65324032	65372743	105	0.070888
6	OR12D3	29331200	29353068	103	0.070933
8	TNFRSF10A	23037965	23092639	178	0.070944
22	SUSD2	24567227	24595078	68	0.070955
1	ASTN1	176816438	177144109	800	0.071026
2	CREG2	101952013	102014057	187	0.071067
13	COL4A2	110948159	111175374	1174	0.071107
8	MRPS28	80820952	80952524	194	0.071113
11	DNAJC24	31381387	31463396	126	0.071121
19	AC104532.2	5894852	5924718	86	0.071131
20	TSHZ2	51578946	52121869	1597	0.071134
12	LOH12CR2	12498342	12520001	67	0.071231
16	BOLA2B	30194255	30215627	7	0.071344
16	RAB11FIP3	465619	583011	297	0.071415
2	COQ10B	198308147	198350032	53	0.071426
5	S100Z	76135826	76227475	236	0.071426
12	DENR	123227321	123265611	70	0.071443
3	PFKFB4	48545117	48609448	82	0.071484
1	PYCR2	226097578	226121978	51	0.071517
10	FGF8	103519899	103545854	27	0.071525
2	IMP4	131089798	131115383	27	0.071565
7	RALA	39653082	39757723	229	0.071579
19	CTC-273B12.7	48959094	48985688	71	0.071647
4	PYURF	89432136	89454964	18	0.071651
1	AGBL4	48988527	50499585	2549	0.071657
9	PAPPA	118906083	119174601	454	0.071676
14	EDDM3A	21204051	21226539	133	0.071716
1	ATP5F1	111981486	112015395	77	0.071729
16	LPCAT2	55532910	55630582	239	0.071821
7	TSGA13	130343488	130382268	93	0.071828
10	CCDC7	32725068	32873492	581	0.071902
12	PUS7L	44112410	44162620	143	0.071902
1	PADI1	17521621	17582500	268	0.07197
21	C21orf49	34134411	34276043	344	0.071998
5	TSSK1B	112758251	112780728	100	0.07201
8	TNFRSF10B	22867646	22936692	208	0.072011
8	INTS8	95815539	95903974	287	0.072011
3	LIMD1	45586886	45737830	572	0.07202
6	TMEM170B	11527938	11593757	228	0.072054
6	RNF5	32136131	32161930	67	0.072082
6	RP11-321N4.5	86257696	86334952	125	0.072172
4	COX7B2	46726844	46921252	497	0.072181
6	WTAP	160136617	160187351	153	0.072205
1	CD164L2	27695666	27719870	31	0.07223
19	TBC1D17	50370682	50402005	65	0.072251
2	UPP2	158723214	159002666	861	0.072287
1	AC092811.1	225590404	225612040	69	0.072314
6	FAM184A	119270928	119480552	697	0.072353
12	TMEM119	108973622	109002096	90	0.072371
6	DEFB114	49917962	49941818	67	0.072382
4	TET2	106057032	106210973	355	0.072391
1	SF3A3	38412647	38466593	136	0.072549
11	OR4A16	55100627	55121707	82	0.072737
11	OR8H2	55862519	55883457	167	0.07274
7	AC099552.4	154978273	155000165	152	0.072776
1	WDR3	118462343	118519165	106	0.072804
15	APBA2	29119629	29420518	613	0.072828
6	TRIM39-RPP21	30287359	30324631	128	0.072917
1	KCNJ9	160041360	160070353	73	0.072935
5	LECT2	135247968	135300723	257	0.072945
1	AL645728.1	1500355	1521373	55	0.072948
4	FAT4	126227554	126424087	565	0.07295
3	SPATA16	172597148	172869058	727	0.072963
16	SRRM2	2792330	2832539	72	0.072963
1	SLC50A1	155097820	155121329	39	0.072977
8	ANXA13	124683034	124759647	243	0.073066
16	DBNDD1	90061273	90096536	189	0.073117
9	GTF3C5	135896076	135943890	117	0.073192
17	AMZ2	66233715	66263297	105	0.073216
14	SPTLC2	77962340	78093116	523	0.073218
20	TASP1	13236709	13629587	1119	0.073268
17	LRRC37B	30324891	30390523	102	0.073271
16	FOPNL	15949577	15992482	259	0.073318
4	C4orf40	70989333	71052516	231	0.073349
15	SERF2	44059285	44104787	72	0.073421
6	HLA-A	29899037	29923661	1195	0.073525
9	DDX58	32445300	32536322	241	0.073581
1	ALG14	95429963	95548501	377	0.073616
14	GPR137C	53009866	53114431	250	0.07362
7	MYL7	44168463	44190931	70	0.073642
8	RP11-127H5.1	105592961	106441488	2387	0.073645
8	KCNK9	140603081	140725299	393	0.073658
19	MAP2K2	4080319	4134126	129	0.073669
9	DMRT2	1040354	1067552	140	0.073701
16	ANKRD11	89324038	89566969	608	0.073701
6	HIST1H2AM	27850477	27870963	52	0.073747
6	IGF2R	160380131	160544539	441	0.073791
4	TRIML2	189002427	189040757	282	0.073806
7	BZW2	16675756	16756148	272	0.07386
14	TXNDC16	52887308	53029240	379	0.074013
4	UVSSA	1331054	1391837	234	0.074137
14	RP11-73M18.2	104019299	104162261	359	0.074146
4	DAPP1	100727990	100801311	258	0.074221
6	GPR63	97232002	97295353	205	0.074237
9	UHRF2	6403151	6517054	319	0.074237
12	FAM60A	31423518	31489992	70	0.074293
5	SEMA5A	9025138	9556187	1775	0.074307
10	ADAM8	135065907	135100372	118	0.074312
12	ASCL1	103341464	103364294	62	0.074312
9	UBAC1	138814815	138863226	187	0.074316
22	IGLL1	23905312	23932495	81	0.074677
8	TRIB1	126432563	126460647	65	0.074711
1	WARS2	119563839	119693294	373	0.074868
19	AC003006.7	58183413	58274943	211	0.074925
5	C5orf63	126368250	126419184	131	0.075033
1	TIPRL	168138171	168179950	140	0.075048
11	TIMM10B	6492715	6540208	132	0.075068
11	JRKL	96113153	96250738	421	0.075098
9	IL33	6205805	6267983	214	0.075118
22	APOBEC3D	39400368	39439281	112	0.075149
11	OR10AG1	55724975	55745990	174	0.075213
9	RASEF	85584500	85688092	198	0.075216
13	LIG4	108849787	108880716	81	0.075231
3	QTRTD1	113714680	113817269	191	0.075249
12	ARHGDIB	15084951	15124662	125	0.075279
16	IRX3	54307216	54330675	55	0.075322
17	KIF18B	42992077	43035082	141	0.075372
11	CLCF1	67121639	67151648	50	0.075377
17	KPNA2	66021635	66052958	89	0.075431
9	AK3	4701155	4752043	264	0.075443
1	KLHL17	885967	911095	52	0.075509
5	CKMT2	80519104	80572216	133	0.075571
7	C7orf65	47684842	47711246	98	0.075577
19	CTB-50L17.14	4518439	4550079	83	0.07559
1	RNPC3	104058313	104107861	73	0.075596
4	NCAPG	17802525	17856485	105	0.075645
2	NT5DC4	113469063	113510456	97	0.075655
5	CTD-2410N18.5	133492861	133571762	190	0.075796
5	SLC45A2	33934721	33994835	96	0.07585
1	WDR77	111972512	112001998	69	0.076248
10	PCGF6	105052553	105120891	111	0.076266
5	PTTG1	159838829	159865748	68	0.076283
8	TMEM68	56598983	56695966	281	0.076392
12	RPS26	56425637	56448116	33	0.076427
19	SNRPD2	46180712	46205827	58	0.076428
16	TELO2	1533345	1570458	190	0.076504
19	ZSCAN22	58828385	58863698	83	0.076538
4	NUDT6	123799852	123854123	213	0.076552
11	OR5B12	58196593	58217646	63	0.07658
9	UBE2R2	33807565	33930402	331	0.076649
12	ATXN7L3B	74921551	74945223	104	0.076774
12	SETD8	123858320	123903905	129	0.076854
2	CYP1B1	38284116	38347044	248	0.076904
16	LAT	28986147	29012104	40	0.076913
16	ACSF3	89144783	89232254	516	0.076913
3	RFT1	53112499	53174478	170	0.076954
7	AC073333.1	16818866	16839246	120	0.077013
13	EFNB2	107132079	107197462	146	0.077028
14	DHRS1	24749804	24779039	91	0.077155
6	MDC1	30657584	30695666	208	0.077198
16	RFWD3	74645292	74710779	265	0.077208
6	ZSCAN16	28082338	28107860	80	0.077215
18	SLC14A2	42782960	43273072	1698	0.07739
9	C9orf41	77585936	77653339	169	0.077467
2	CNOT11	101859264	101896778	63	0.077468
4	TBCK	106952756	107252652	695	0.077477
21	LRRC3	45865369	45888739	86	0.077478
12	SLC48A1	48137699	48186536	187	0.077504
22	CHCHD10	24098021	24120630	75	0.077536
22	RANBP1	20093461	20124878	119	0.077547
6	ULBP1	150275143	150304846	153	0.077553
4	TMPRSS11A	68765103	68839858	233	0.077647
22	PRR5	45054593	45143561	515	0.077654
9	C9orf50	132364504	132393055	105	0.077678
1	C1orf21	184346192	184608154	676	0.077721
1	MOV10	113205763	113253368	103	0.077723
17	RBFOX3	77075427	77623550	2065	0.077731
9	SMC5	72863937	72979804	312	0.077761
6	MCM9	119124605	119266327	506	0.077769
19	CEACAM19	45155545	45197631	106	0.077777
7	GET4	906189	946073	188	0.077903
7	ZNF282	148882577	148933339	164	0.077947
11	MMP26	4716157	5023659	1447	0.078065
19	ZNF224	44588492	44622479	94	0.078065
17	ABCA9	66960629	67067205	238	0.078066
1	ROR1	64229693	64657181	1082	0.078138
20	PRPF6	62602488	62674453	160	0.07814
11	TPH1	18029111	18073973	87	0.07817
20	AL031666.2	45937246	45959467	26	0.07834
5	DRD1	174857042	174881211	79	0.078378
4	FGF5	81177753	81267834	260	0.078489
11	OR8K3	56075783	56096721	85	0.078552
2	MAL	95681422	95729737	47	0.078576
11	PUS3	125753381	125783116	99	0.078584
6	DDAH2	31684815	31708394	48	0.078592
20	WFDC8	44169792	44217965	244	0.078617
11	ARHGAP32	128824955	129159219	882	0.07864
5	HAVCR1	156446424	156496130	215	0.078691
14	EDDM3B	21226586	21249107	179	0.078696
19	ZNF418	58423252	58456761	70	0.078738
11	COX8A	63732079	63754015	41	0.078753
12	CCDC59	82607460	82762584	395	0.078792
8	LRLE1	8036158	8056331	1	0.07889
7	YAE1D1	39595975	39659919	213	0.078902
10	XPNPEP1	111614524	111693311	147	0.078969
10	ZNF25	38228500	38275561	126	0.079029
19	RPS16	39913847	39936588	66	0.079084
17	MYOCD	12559207	12682266	371	0.079197
11	PCSK7	117065053	117113241	171	0.079234
14	PLEKHH1	67990018	68066329	242	0.079302
2	GPR35	241534848	241580676	222	0.079426
19	BCL2L12	50158823	50187173	43	0.079428
10	PSD	104152376	104191296	55	0.079437
16	DEF8	90004333	90044468	215	0.079516
19	CALM3	47094331	47124050	87	0.079529
1	CELF3	151664880	151699290	56	0.079587
11	HYLS1	125743509	125780543	127	0.079594
17	ALOX15	4524197	4555589	69	0.079631
13	DCLK1	36335478	36715443	1295	0.079642
9	TPD52L3	6318349	6341900	52	0.079693
1	C1orf94	34622484	34694732	235	0.079823
10	MMS19	99208081	99268551	106	0.079827
20	C20orf197	58620980	58658008	89	0.07985
22	PPM1F	22263793	22317209	161	0.079852
12	SELPLG	109005686	109037735	96	0.079925
6	PPP1R11	30024486	30048110	176	0.079993
11	TMEM136	120185838	120214391	53	0.079996
2	LRP2	169973619	170229195	875	0.080012
8	OSGIN2	90904087	90950116	100	0.080157
9	TMEM215	32773497	32797397	72	0.08017
15	ADAMTS7	79041545	79113773	297	0.080256
19	SCAF1	50135382	50171899	58	0.080333
12	GPR182	57378230	57400468	34	0.080356
2	ITGB6	160946177	161138399	638	0.080362
11	MS4A14	60136003	60195161	172	0.0804
7	MALSU1	23328358	23361348	78	0.080493
2	CHPF	220393669	220418509	51	0.08051
17	AIPL1	6287013	6348519	363	0.080619
11	TNKS1BP1	57057112	57102426	118	0.080643
3	MSL2	135857764	135926083	78	0.080716
3	FNDC3B	171747418	172129455	1032	0.080753
6	GPR116	46810249	46932680	462	0.080764
1	C1orf234	23327327	23352343	35	0.080867
17	KRTAP9-3	39378715	39399705	99	0.080928
1	PEAR1	156853490	156896226	127	0.080929
16	WWP2	69786209	69985644	499	0.080947
1	PAFAH2	26276258	26334648	146	0.080961
1	KCNK1	233739750	233818258	284	0.080968
6	DEFB133	49903814	49927157	78	0.081071
10	LRIT1	85981349	86011217	103	0.081119
7	HEATR2	756338	839190	332	0.081123
16	RP11-324D17.1	54269456	54314658	185	0.081139
19	ZNF233	44744318	44789470	89	0.081145
19	NAT14	55986371	56008935	80	0.081157
3	MRPS25	15073967	15116842	96	0.081162
19	PSG2	43558363	43597197	247	0.081203
1	SLC35D1	67455015	67529782	239	0.081222
6	ZKSCAN3	28307691	28346947	147	0.081232
12	C12orf43	121430225	121464305	131	0.08131
3	CHCHD6	126413063	126689249	747	0.081328
5	KCTD16	143540396	143875249	652	0.081375
6	EGFL8	32122360	32146058	63	0.081458
8	CSGALNACT1	19251672	19625540	1671	0.081473
9	APBA1	72032446	72297222	730	0.081538
9	RFX3	3208297	3536004	838	0.081539
7	ACTR3C	149931005	150030814	270	0.08167
2	FARSB	223425255	223531056	280	0.081798
14	KLC1	104018233	104177888	398	0.0818
3	MRPS22	138714648	139086065	866	0.081825
1	EPHA10	38169552	38240805	284	0.081838
9	MEGF9	123353091	123486748	170	0.081838
11	TMEM151A	66049341	66074135	42	0.081856
11	OR8I2	55850753	55871762	167	0.08188
7	HYAL4	123459037	123527532	137	0.081893
12	AC079602.1	121397641	121420095	83	0.082027
2	DTNB	25590067	25906503	563	0.082067
6	PHF3	64335725	64499229	278	0.082096
19	GPR108	6719925	6747614	72	0.082141
21	DNAJC28	34850497	34874027	55	0.082168
1	UBQLN4	155995092	156033585	70	0.082228
4	RAB28	13352978	13495989	463	0.082283
7	ADCY1	45603739	45772715	524	0.082317
4	ABCE1	146009084	146060331	43	0.082324
22	CENPM	42324725	42353168	100	0.082354
11	OR4A15	55125360	55146394	113	0.08241
5	CRHBP	76238538	76286983	147	0.082432
11	NPAS4	66178475	66204178	46	0.082457
8	LRP12	105491459	105611252	237	0.082468
10	FAM13C	60995890	61132939	322	0.082478
13	ENOX1	43777654	44371044	1541	0.08254
11	RBM14	66374053	66404818	37	0.082583
10	TBC1D12	96152261	96305687	265	0.082631
18	TGIF1	3401606	3468409	188	0.082643
16	TXNDC11	11762936	11846734	263	0.08271
7	ASIC3	150735379	150759843	53	0.082733
6	THEMIS	128019217	128249776	465	0.082777
19	IRF3	50152826	50179132	40	0.082798
11	RBM4	66374097	66444153	82	0.082847
2	KCNJ3	155544811	155724863	580	0.082895
11	OR5M9	56219945	56240877	70	0.082911
3	NIT2	100043545	100085710	107	0.08306
2	GPR17	128393439	128420213	106	0.083142
7	PRSS37	141526086	141551287	85	0.083149
5	ALDH7A1	125867533	125941110	238	0.08317
1	GUK1	228317663	228346685	44	0.083209
22	CCDC157	30742624	30784647	149	0.083214
5	NDUFS4	52846463	52989168	480	0.083222
15	RHCG	89988680	90049844	105	0.083247
8	AF131215.5	10973980	10997745	99	0.083285
1	TP73	3559084	3662765	335	0.083395
7	AC083862.1	134822797	134842916	56	0.083419
14	ZBTB1	64960430	65010408	139	0.08342
11	TREH	118518026	118560399	125	0.083501
20	SNAP25	10189478	10298066	277	0.083556
10	PROSER2	11855338	11924276	242	0.083565
2	SUMO1	203060903	203113331	121	0.083589
16	APRT	88865747	88888352	162	0.083634
1	PLA2G4A	186788085	186968113	598	0.083695
15	MYO5A	52589480	52831247	688	0.083785
22	CBX7	39506172	39558679	177	0.083798
11	OAF	120071475	120111041	151	0.083808
2	ARPC2	219071817	219129079	115	0.083812
1	SLC35E2B	1582939	1634167	23	0.083825
1	KMO	241685434	241768944	255	0.083861
18	DLGAP1	3486030	4465335	3420	0.083968
18	CABYR	21708942	21751567	90	0.08399
11	ACAT1	107982243	108028503	104	0.084013
2	FOXN2	48531776	48616433	285	0.084056
1	HFM1	91716323	91880426	406	0.084103
12	KRT82	52777715	52810139	156	0.084118
19	SRRM5	44090769	44128649	63	0.084135
1	PUM1	31394353	31548838	310	0.084155
21	TRAPPC10	45422200	45536433	253	0.084238
2	RNF149	101877681	101935163	113	0.084266
19	CTB-60B18.6	49516210	49550152	153	0.084302
1	PPIE	40147854	40239586	286	0.084435
19	MIER2	295575	354798	279	0.084459
1	CACYBP	174958300	174990851	57	0.084515
18	RP11-861L17.3	66557018	66579492	115	0.084539
12	C12orf23	107339497	107382556	127	0.084628
17	EVI2B	29620784	29651130	44	0.084652
19	CGB2	49525169	49546495	104	0.084672
6	IPCEF1	154465631	154687926	858	0.084675
20	EPB41L1	34669426	34830721	166	0.084791
8	SGK223	8165258	8254008	351	0.084792
1	LIN28A	26727269	26766213	93	0.08487
12	PPP1R1A	54959171	54992443	86	0.084881
3	TTLL3	9839770	9906822	207	0.084891
16	CDT1	88859621	88885666	150	0.084912
12	RIC8B	107158373	107293090	237	0.084972
15	ASB7	101132739	101201910	220	0.085018
6	HIST1H2BO	27851203	27871669	49	0.085244
12	AMDHD1	96327071	96372370	183	0.085244
1	THEMIS2	28189055	28223196	93	0.085331
7	TMEM106B	12240867	12292993	303	0.085386
1	KCNA2	111126202	111184096	162	0.085401
3	WDR53	196271056	196305545	74	0.085443
3	OGG1	9781628	9839903	125	0.085491
20	CPNE1	34203953	34262878	142	0.085567
[truncated: 17,173 more rows]
