# Supplementary material for: Genome-wide association study meta-analysis of dizygotic twinning illuminates genetic regulation of female fecundity
Source: Hum Reprod. 2023 Dec 5;39(1):240–57. doi: 10.1093/humrep/dead247 (PMC10767824; doi:10.1093/humrep/dead247)
Supplement: dead247_Supplementary_Table_S5 [file dead247_supplementary_table_s5.xlsx]

## Sheet: Sheet1
Table S5. VEGAS2 pathway-based analyses results in descending order of significance.
GeneOntology_ID	Pathway_length	Pathway_length_after_first_cut	Final_pathway_length	Combined_Pvalue	Empirical_Pvalue	Genelist
REACTOME_HORMONE_LIGAND_BINDING_RECEPTORS	10	10	9	3.62E-11	0	TSHB_FSHR_GNRHR_CGA_GNRH1_FSHB_TSHR_LHB_GNRH2
GO:0048511_rhythmic_process	121	121	112	7.08E-10	2.00E-06	PER3_EDN2_JUN_LEPR_MSH4_NHLH2_CHRNB2_PLA2G4A_TGFB2_AGT_EIF2B4_FSHR_MAT2A_NPAS2_INHBB_MSTN_INHA_PER2_OXTR_GHRL_TIMP4_PROK2_ROBO2_DRD3_FOXL2_EIF2B5_SLIT2_CLOCK_AFP_EREG_BMPR1B_CCRN4L_NPY5R_MTNR1A_SLC9A3_CARTPT_SLIT3_DRD1_FOXC1_VEGFA_FOXO3_LFNG_INHBA_DDC_EGFR_VGF_LEP_STRA8_NOBOX_NOS3_EGR3_GNRH1_CYP7B1_CRH_ANGPT1_ERMP1_FANCG_NFIL3_GRIN3A_NR5A1_PTGDS_CHAT_EGR2_ATOH7_PRF1_KCNMA1_OPN4_HTR7_ARNTL_FSHB_CR…
GO:0042698_ovulation_cycle	63	63	61	1.53E-10	4.00E-06	EDN2_LEPR_MSH4_NHLH2_PLA2G4A_TGFB2_AGT_EIF2B4_FSHR_INHBB_MSTN_INHA_OXTR_TIMP4_ROBO2_FOXL2_EIF2B5_SLIT2_KDR_AFP_EREG_BMPR1B_NPY5R_SLIT3_FOXC1_VEGFA_FOXO3_LFNG_INHBA_EGFR_VGF_LEP_STRA8_NOBOX_NOS3_GNRH1_ANGPT1_ERMP1_FANCG_NR5A1_SIRT1_FSHB_PGR_CCND2_ANG_MMP14_NKX2-1_BMP4_EIF2B2_TGFB3_FGF7_ERBB2_STAT5A_BCL2_CCNE1_BMP2_BCL2L1_TAF4_NRIP1_ADAMTS1_SOD1
GO:0070169_positive_regulation_of_biomineral_formation	18	18	18	3.28E-08	6.00E-06	PLA2G4A_ACVR2A_ACVR1_BMPR2_ACVR2B_BMPR1B_ADRB2_BMP6_BMPR1A_P2RX7_KL_BMP4_TGFB3_SMAD3_CD276_TGFB1_BMP2_BMP7
GO:0030501_positive_regulation_of_bone_mineralization	18	18	18	3.28E-08	1.00E-05	PLA2G4A_ACVR2A_ACVR1_BMPR2_ACVR2B_BMPR1B_ADRB2_BMP6_BMPR1A_P2RX7_KL_BMP4_TGFB3_SMAD3_CD276_TGFB1_BMP2_BMP7
GO:0022602_ovulation_cycle_process	58	58	56	1.41E-08	1.60E-05	EDN2_LEPR_MSH4_PLA2G4A_TGFB2_AGT_EIF2B4_FSHR_INHBB_MSTN_INHA_OXTR_ROBO2_FOXL2_EIF2B5_SLIT2_KDR_AFP_EREG_BMPR1B_NPY5R_SLIT3_FOXC1_VEGFA_FOXO3_LFNG_INHBA_VGF_LEP_STRA8_NOBOX_NOS3_ANGPT1_ERMP1_FANCG_NR5A1_SIRT1_FSHB_PGR_CCND2_ANG_MMP14_NKX2-1_BMP4_EIF2B2_TGFB3_FGF7_ERBB2_STAT5A_BCL2_CCNE1_BCL2L1_TAF4_NRIP1_ADAMTS1_SOD1
GO:0042054_histone_methyltransferase_activity	39	39	38	3.29E-08	1.60E-05	PRDM2_PRMT6_SETDB1_ASH1L_RBBP5_SMYD3_FBXO11_SETMAR_SETD2_WDR82_WHSC1_SETD7_PRDM9_PRDM6_NSD1_EHMT2_EZH2_WHSC1L1_WDR5_EHMT1_SUV39H2_MEN1_SUV420H1_EED_PRMT8_SETD1B_SETD8_SETDB2_PRMT5_SETD1A_PRMT7_PRDM7_SUZ12_EZH1_CXXC1_DOT1L_CARM1_SUV420H2
GO:0018024_histone-lysine_N-methyltransferase_activity	31	31	30	7.91E-08	2.00E-05	PRDM2_SETDB1_ASH1L_RBBP5_SMYD3_SETMAR_SETD2_WDR82_WHSC1_SETD7_PRDM9_PRDM6_NSD1_EHMT2_EZH2_WHSC1L1_WDR5_EHMT1_SUV39H2_MEN1_SUV420H1_SETD1B_SETD8_SETDB2_SETD1A_PRDM7_EZH1_CXXC1_DOT1L_SUV420H2
GO:0016278_lysine_N-methyltransferase_activity	31	31	30	7.91E-08	2.20E-05	PRDM2_SETDB1_ASH1L_RBBP5_SMYD3_SETMAR_SETD2_WDR82_WHSC1_SETD7_PRDM9_PRDM6_NSD1_EHMT2_EZH2_WHSC1L1_WDR5_EHMT1_SUV39H2_MEN1_SUV420H1_SETD1B_SETD8_SETDB2_SETD1A_PRDM7_EZH1_CXXC1_DOT1L_SUV420H2
GO:0045778_positive_regulation_of_ossification	21	21	21	1.37E-07	2.20E-05	PLA2G4A_TGFB2_ACVR2A_ACVR1_BMPR2_ACVR2B_BMPR1B_ADRB2_BMP6_BMPR1A_P2RX7_KL_BMP4_TGFB3_SMAD3_CD276_TGFB1_OXT_BMP2_BMP7_TOB2
GO:0008170_N-methyltransferase_activity	49	49	47	3.89E-08	2.60E-05	PRDM2_PRMT6_SETDB1_ASH1L_RBBP5_TFB2M_FBXO11_HNMT_SETMAR_SETD2_HEMK1_WDR82_WHSC1_SETD7_PRDM9_PRDM6_NSD1_EHMT2_GNMT_TFB1M_EZH2_WHSC1L1_WDR5_EHMT1_SUV39H2_PRMT3_MEN1_SUV420H1_NNMT_PRMT8_SETD1B_SETD8_SETDB2_PRMT5_SETD1A_PRMT7_PRDM7_PEMT_PNMT_EZH1_RNMT_CXXC1_DOT1L_CARM1_TRMT1_PRMT1_SUV420H2
GO:0016279_protein-lysine_N-methyltransferase_activity	31	31	30	7.91E-08	2.60E-05	PRDM2_SETDB1_ASH1L_RBBP5_SMYD3_SETMAR_SETD2_WDR82_WHSC1_SETD7_PRDM9_PRDM6_NSD1_EHMT2_EZH2_WHSC1L1_WDR5_EHMT1_SUV39H2_MEN1_SUV420H1_SETD1B_SETD8_SETDB2_SETD1A_PRDM7_EZH1_CXXC1_DOT1L_SUV420H2
GO:0008584_male_gonad_development	40	40	39	1.63E-07	4.40E-05	WNT4_CSDE1_LHX9_SDC1_SRD5A2_MSH2_LHCGR_BCL2L11_ACVR2A_INHA_HMGB2_ZFP42_MEA1_ANKRD7_DMRT2_PRKACG_NR5A1_NCOA4_RBP4_UTF1_FSHB_WT1_CCND1_MGST1_DHH_FGF9_RXFP2_FNDC3A_BCL2L2_NKX2-1_JAG2_FANCA_SOX15_KLHL10_SOX9_BCL2_LHB_BCL2L1_BIK
GO:0008276_protein_methyltransferase_activity	49	49	47	1.13E-07	5.40E-05	ICMT_PRDM2_PRMT6_SETDB1_ASH1L_RBBP5_SMYD3_FBXO11_SETMAR_SETD2_HEMK1_WDR82_WHSC1_SETD7_PRDM9_PRDM6_NSD1_EHMT2_PCMT1_EZH2_WHSC1L1_PCMTD1_WDR5_EHMT1_SUV39H2_PRMT3_MEN1_SUV420H1_EED_PRMT8_SETD1B_SETD8_SETDB2_PRMT5_LCMT1_SETD1A_PRMT7_PRDM7_SUZ12_EZH1_CXXC1_DOT1L_CARM1_PRMT1_SUV420H2_PCMTD2_N6AMT1
GO:0008406_gonad_development	94	94	88	6.72E-08	6.20E-05	WNT4_EDN2_LEPR_LHX8_MSH4_CSDE1_PLA2G4A_LHX9_AGT_OSR1_SDC1_EIF2B4_SRD5A2_MSH2_FSHR_BCL2L11_INHBB_ACVR2A_IDH1_INHA_ROBO2_FOXL2_EIF2B5_SLIT2_KDR_AFP_EREG_BMPR1B_HMGB2_ZFP42_FST_HMGCR_SLIT3_FOXC1_MEA1_VEGFA_CGA_FOXO3_LFNG_INHBA_VGF_ANKRD7_LEP_STRA8_NOBOX_NOS3_ANGPT1_DMRT2_ERMP1_FANCG_PRKACG_NR5A1_NCOA4_SIRT1_RBP4_UTF1_FSHB_WT1_CCND1_PGR_CCND2_MGST1_DHH_FGF9_BRCA2_FNDC3A_ANG_BCL2L2_NKX2-1_BMP4_EIF2B2_…
GO:0007292_female_gamete_generation	57	57	54	1.37E-07	6.40E-05	WNT4_PAQR7_EDN2_LEPR_MSH4_PLA2G4A_LEFTY2_AGT_FMN2_FSHR_FIGLA_MLH1_AFP_EREG_BMPR1B_TRIP13_CCNB1_HEXB_GDF9_PAQR8_FOXO3_FBXO5_LEP_STRA8_NOBOX_NOS3_PIWIL2_PTK2B_SOHLH1_SIRT1_ZMIZ1_FSHB_PGR_ATM_PDE3A_DYNLL1_BRCA2_SOHLH2_ANG_REC8_BCL2L10_PAQR5_AXIN1_PARN_VMO1_YBX2_BCL2_ZGLP1_NANOS3_CGB_SPO11_NRIP1_ADAMTS1_TOB2
GO:0001541_ovarian_follicle_development	34	34	33	3.43E-07	7.20E-05	MSH4_EIF2B4_FSHR_INHBB_INHA_FOXL2_EIF2B5_KDR_EREG_BMPR1B_FOXC1_VEGFA_FOXO3_LFNG_INHBA_VGF_STRA8_NOBOX_ANGPT1_ERMP1_FANCG_FSHB_CCND2_ANG_MMP14_BMP4_EIF2B2_FGF7_BCL2_CCNE1_BCL2L1_TAF4_SOD1
PANTHER_BIOLOGICAL_PROCESS_Oogenesis	60	60	54	2.49E-07	8.00E-05	LDLRAD2_FGR_LCK_LRP8_LRP1B_LRP2_ERBB4_SH3BP4_OXTR_GNRHR_STARD4_GDF9_FYN_FRK_ESR1_STARD3NL_NOBOX_SSPO_BLK_PIWIL2_GNRH1_STAR_MOS_LRP12_VLDLR_NANOS1_OVCH2_FSHB_LDLRAD3_LRP4_LRP5_PIWIL4_MAGOHB_LRP6_OVCH1_LRP1_PIWIL1_LRP10_ESR2_STARD5_STARD3_FSCN2_YES1_STARD6_CD320_LDLR_LRP3_NANOS2_CGB7_GNRH2_HCK_SRC_PIWIL3_LRP5L
GO:0046545_development_of_primary_female_sexual_characteristics	64	64	62	4.25E-07	0.000104	WNT4_EDN2_LEPR_LHX8_MSH4_PLA2G4A_LHX9_AGT_EIF2B4_FSHR_INHBB_IDH1_INHA_ROBO2_FOXL2_EIF2B5_TP63_SLIT2_KDR_AFP_EREG_BMPR1B_ZFP42_FST_SLIT3_FOXC1_VEGFA_FOXO3_LFNG_INHBA_VGF_LEP_STRA8_NOBOX_NOS3_CHD7_ANGPT1_ERMP1_FANCG_NR5A1_SIRT1_RBP4_FSHB_PGR_CCND2_TBX3_BRCA2_ANG_MMP14_NKX2-1_BMP4_EIF2B2_FGF7_FANCA_STAT5A_BCL2_CCNE1_BCL2L1_TAF4_NRIP1_ADAMTS1_SOD1
GO:0046660_female_sex_differentiation	64	64	62	4.25E-07	0.000142	WNT4_EDN2_LEPR_LHX8_MSH4_PLA2G4A_LHX9_AGT_EIF2B4_FSHR_INHBB_IDH1_INHA_ROBO2_FOXL2_EIF2B5_TP63_SLIT2_KDR_AFP_EREG_BMPR1B_ZFP42_FST_SLIT3_FOXC1_VEGFA_FOXO3_LFNG_INHBA_VGF_LEP_STRA8_NOBOX_NOS3_CHD7_ANGPT1_ERMP1_FANCG_NR5A1_SIRT1_RBP4_FSHB_PGR_CCND2_TBX3_BRCA2_ANG_MMP14_NKX2-1_BMP4_EIF2B2_FGF7_FANCA_STAT5A_BCL2_CCNE1_BCL2L1_TAF4_NRIP1_ADAMTS1_SOD1
REACTOME_SIGNALING_BY_NODAL	18	18	17	2.03E-06	0.000142	LEFTY2_ACVR2A_ACVR1C_ACVR2B_TDGF1_FOXO3_FOXH1_CER1_NODAL_DRAP1_ACVR1B_SMAD3_FURIN_PCSK6_SMAD2_SMAD4_GDF1
GO:0008585_female_gonad_development	59	59	57	5.71E-07	0.000154	WNT4_EDN2_LEPR_LHX8_MSH4_PLA2G4A_LHX9_AGT_EIF2B4_FSHR_INHBB_IDH1_INHA_ROBO2_FOXL2_EIF2B5_SLIT2_KDR_AFP_EREG_BMPR1B_ZFP42_FST_SLIT3_FOXC1_VEGFA_FOXO3_LFNG_INHBA_VGF_LEP_STRA8_NOBOX_NOS3_ANGPT1_ERMP1_FANCG_NR5A1_SIRT1_FSHB_PGR_CCND2_BRCA2_ANG_MMP14_BMP4_EIF2B2_FGF7_FANCA_STAT5A_BCL2_CCNE1_BCL2L1_TAF4_NRIP1_ADAMTS1_SOD1
REACTOME_G_ALPHA_S_SIGNALLING_EVENTS	119	119	97	1.37E-07	0.000172	GNB1_HTR6_PDE4B_GNG12_GNG5_GNAI3_TSHB_GNG4_POMC_FSHR_SCTR_GCG_PDE11A_PDE1A_CALCRL_PTH2R_GPBAR1_RAMP1_VIPR1_PTH1R_GNAI2_ADCY5_GNB4_DRD5_RXFP1_ADCY2_PTGER4_PDE4D_PDE8B_ADRB2_HRH2_GLP1R_CGA_TAAR1_PDE7B_VIP_PDE10A_ADCYAP1R1_NPSR1_ADCY1_GNAI1_GNG11_GNB2_VIPR2_ADRB3_CRH_ADCY8_RLN2_GNG10_HTR7_ADRB1_NPS_SCT_ADM_PTH_CALCB_FSHB_GNG3_PDE2A_GNB3_PDE3A_IAPP_PTHLH_ADCY6_PDE1B_RXFP2_ADCY4_PTGER2_TSHR_GNB5_PDE8A…
GO:0030500_regulation_of_bone_mineralization	30	30	30	1.96E-06	0.000214	ECM1_BGLAP_PLA2G4A_ACVR2A_ACVR1_BMPR2_ACVR2B_AHSG_STATH_BMP2K_BMPR1B_ANKH_ADRB2_BMP6_ENPP1_SRGN_BMPR1A_FGF23_MGP_CYP27B1_P2RX7_KL_BMP4_TGFB3_SMAD3_CD276_SOX9_TGFB1_BMP2_BMP7
GO:0070167_regulation_of_biomineral_formation	31	31	31	3.19E-06	0.000262	ECM1_BGLAP_PLA2G4A_ACVR2A_ACVR1_BMPR2_ACVR2B_AHSG_STATH_BMP2K_BMPR1B_ANKH_ADRB2_BMP6_ENPP1_SRGN_BMPR1A_MMP20_FGF23_MGP_CYP27B1_P2RX7_KL_BMP4_TGFB3_SMAD3_CD276_SOX9_TGFB1_BMP2_BMP7
REACTOME_SIGNALING_BY_GPCR	848	833	415	7.16E-10	0.000294	GNB1_ARHGEF16_TAS1R1_UTS2_TAS1R2_HTR6_WNT4_HTR1D_CNR2_RPS6KA1_PTAFR_OPRD1_HCRTR1_EDN2_PTCH2_PIK3R3_INSL5_GNG12_PTGER3_PTGFR_LPAR3_S1PR1_VAV3_GNAT2_PROK1_ADORA3_RHOC_TSHB_ARHGEF2_ARHGEF11_OR6N2_OR10J5_RGS4_XCL1_RGS8_PLA2G4A_RGS2_ADORA1_KISS1_AVPR1B_CD55_OBSCN_AGT_GNG4_CHRM3_OPN3_AKT3_OR2T27_NTSR2_RHOB_POMC_SOS1_OXER1_PRKCE_CALM2_FSHR_PROKR1_TACR1_ADRA2B_NMS_SCTR_GPR17_ARHGEF4_GPR39_CXCR4_GCG_PDE11…
GO:0070918_production_of_small_RNA_involved_in_gene_silencing_by_RNA	11	11	11	1.46E-05	4.00E-04	LIN28A_ZCCHC11_PRKRA_SMAD1_LIN28B_SRRT_TARBP2_DICER1_SMAD3_SMAD2_DGCR8
GO:0031050_dsRNA_fragmentation	11	11	11	1.46E-05	0.00044	LIN28A_ZCCHC11_PRKRA_SMAD1_LIN28B_SRRT_TARBP2_DICER1_SMAD3_SMAD2_DGCR8
GO:0035196_gene_silencing_by_miRNA__production_of_miRNAs	10	10	10	1.67E-05	0.00044	LIN28A_ZCCHC11_SMAD1_LIN28B_SRRT_TARBP2_DICER1_SMAD3_SMAD2_DGCR8
GO:0071359_cellular_response_to_dsRNA	11	11	11	1.46E-05	0.00046	LIN28A_ZCCHC11_PRKRA_SMAD1_LIN28B_SRRT_TARBP2_DICER1_SMAD3_SMAD2_DGCR8
REACTOME_GPCR_DOWNSTREAM_SIGNALING	746	731	354	3.71E-09	0.00048	GNB1_ARHGEF16_UTS2_HTR6_CDC42_HTR1D_CNR2_PTAFR_OPRD1_HCRTR1_EDN2_PIK3R3_INSL5_GNG12_PTGER3_PTGFR_LPAR3_S1PR1_VAV3_GNAT2_PROK1_ADORA3_RHOC_TSHB_ARHGEF2_ARHGEF11_OR6N2_OR10J5_RGS4_XCL1_RGS8_RGS2_ADORA1_KISS1_AVPR1B_OBSCN_AGT_GNG4_CHRM3_OPN3_AKT3_OR2T27_NTSR2_RHOB_POMC_SOS1_OXER1_PRKCE_FSHR_PROKR1_TACR1_ADRA2B_NMS_SCTR_GPR17_ARHGEF4_CXCR4_GCG_PDE11A_PDE1A_CALCRL_PTH2R_GPBAR1_CCL20_NMUR1_DGKD_RAMP1_O…
GO:0043623_cellular_protein_complex_assembly	130	130	118	3.16E-07	0.00048	DVL1_NDUFS5_EPS15_ZFYVE9_MSTO1_APCS_FMOD_CENPF_AHCTF1_CENPA_PEX13_NCK2_TUBA3E_TUBA3D_TTN_HSPD1_BCS1L_TUBA4B_ARPC4_MLH1_NDUFAF3_NCK1_COX18_CENPE_SMAD1_FGG_PDGFC_TPPP_PRLR_NDUFS4_TBCA_HSPA4_DIAPH1_ADRB2_TUBB2B_TUBB_PFDN6_SNAP91_NDUFAF4_GRIK2_WASF1_TUBE1_FBXO5_TCP1_RAC1_ANLN_HIP1_PILRB_NUP205_CDK5_NEFL_PTK2B_TMEM70_PTK2_C9orf24_ALDOB_GSN_SURF1_TUBBP5_TUBB8_TUBAL3_TFAM_COX15_CALY_NUP98_ARL2_NDUFS8_PI…
GO:0046546_development_of_primary_male_sexual_characteristics	53	53	52	3.87E-06	0.000488	WNT4_DHCR24_CSDE1_LHX9_SDC1_SRD5A2_MSH2_LHCGR_BCL2L11_ACVR2A_HOXD13_INHA_ASB1_SOX2_PDGFRA_HMGB2_ZFP42_MEA1_HOXA13_ANKRD7_SHH_TEX15_DMRT2_PRKACG_HSD17B3_NR5A1_NCOA4_RBP4_UTF1_LGR4_FSHB_WT1_CCND1_MGST1_DHH_TBX3_GJB2_FGF9_RXFP2_FNDC3A_BCL2L2_NKX2-1_JAG2_FANCA_SOX15_KLHL10_SOX9_BCL2_LHB_BCL2L1_SYCP2_BIK
GO:0045137_development_of_primary_sexual_characteristics	109	109	103	1.07E-06	0.00052	WNT4_EDN2_DHCR24_LEPR_LHX8_MSH4_CSDE1_PLA2G4A_LHX9_AGT_OSR1_SDC1_EIF2B4_SRD5A2_MSH2_FSHR_BCL2L11_INHBB_ACVR2A_HOXD13_IDH1_INHA_ASB1_ROBO2_FOXL2_SOX2_EIF2B5_TP63_SLIT2_PDGFRA_KDR_AFP_EREG_BMPR1B_HMGB2_ZFP42_FST_HMGCR_SLIT3_FOXC1_MEA1_VEGFA_CGA_FOXO3_LFNG_HOXA13_INHBA_VGF_ANKRD7_LEP_STRA8_NOBOX_NOS3_SHH_TEX15_CHD7_ANGPT1_DMRT2_ERMP1_FANCG_PRKACG_HSD17B3_NR5A1_NCOA4_SIRT1_RBP4_UTF1_LGR4_FSHB_WT1_CCN…
GO:0035195_gene_silencing_by_miRNA	12	12	12	2.36E-05	0.00062	LIN28A_ZCCHC11_MOV10_SMAD1_LIN28B_SRRT_TARBP2_DICER1_SMAD3_TNRC6A_SMAD2_DGCR8
GO:0008536_Ran_GTPase_binding	11	11	11	3.22E-05	0.00062	RANBP2_RGPD8_RANBP9_IPO7_IPO8_IPO5_RANBP10_BIRC5_RANBP3_NXT1_RANBP1
GO:0051240_positive_regulation_of_multicellular_organismal_process	214	214	191	9.61E-08	0.00068	PRKCZ_PINK1_EDN2_BCL10_F3_CSF1_ATP1A1_POLR3C_ARNT_CHRNB2_PLA2G4A_AVPR1B_TGFB2_TLR5_PSEN2_AGT_CHRM3_NLRP3_ADAM17_UCN_BMP10_TACR1_IL1B_ACVR2A_ACVR1_HSPD1_BMPR2_CREB1_CPS1_ERBB4_SLC11A1_COL4A4_NPPC_OXTR_GHRL_ACVR2B_TLR9_PROK2_TIGIT_IL20RB_IL12A_GHSR_CD38_NMU_BTC_SPP1_SNCA_BMPR1B_TACR3_FGF2_TLR2_NPY1R_TLR3_SLC6A3_SLC1A3_GHR_FST_IL6ST_CARTPT_F2R_POLR3G_SLC22A5_CD14_ADRB2_IL12B_ADRA1B_NKX2-5_DRD1_F12_B…
GO:0005200_structural_constituent_of_cytoskeleton	72	72	55	5.99E-06	0.00068	AGRN_EPB41_LOR_SPTA1_ARPC5_TNNT2_ACTA1_SPTBN1_CTNNA2_ARPC2_DES_VILL_BFSP2_PLS1_SORBS2_ERBB2IP_DSP_TUBB_CD2AP_TUBE1_ACTB_HIP1_ARPC1B_ACTL6B_SORBS3_NEFL_ANK1_CCIN_CYLC2_EPB41L4B_SPTAN1_VIM_CCDC6_INA_ADD3_SPTBN2_BICD1_TUBA1B_KRT1_YEATS4_ARPC3_TUBGCP3_SPTB_TUBGCP4_TPM1_SYNM_PPL_KRT17_TUBG1_GFAP_MAPT_ACTG1_SPTBN4_BFSP1_TUBB1
GO:0045926_negative_regulation_of_growth	103	103	96	2.21E-06	0.00074	TP73_ENO1_NPPB_CDA_PPT1_CDKN2C_CTH_PSRC1_NPR1_ADIPOR1_TGFB2_AGT_GNG4_RTN4_SERTAD2_BMP10_SEMA4F_MSTN_DNAJB2_ING5_PPARG_IP6K2_SEMA3F_DCBLD2_BCL6_TP63_APBB2_FGF2_CDKN2AIP_DAB2_GDF9_PPP2CA_ADRB2_CDHR2_SCGB3A1_HSPA1B_CDKN1A_CGA_ENPP1_INHBA_SEMA3A_DNAJC2_IL7_PTK2_CDKN2A_FXN_PTCH1_NRP1_GDF2_MBL2_ADRB1_APBB1_WT1_NDUFS3_MEN1_CCDC85B_CRYAB_EI24_ADIPOR2_ING4_CDKN1B_RERG_CAPRIN2_ACVR1B_CYP27B1_BTG1_PRDM4_MYL…
GO:0030501_positive_regulation_of_bone_mineralization	122	122	94	2.09E-06	8.00E-04	MFN2_CDC42_KDM1A_HDAC1_KIF2C_PRKACB_CAPZA1_VPS45_KIFAP3_H3F3A_KIF3C_DOCK10_ZFYVE20_RAB5A_KIF15_KIF9_PRKAR2A_DOCK3_GATA2_MFN1_IRF2_KIF2A_IRF1_KIF20A_KIF4B_DOCK2_HIST1H3G_HIST1H3J_KIFC1_KLC4_HDAC2_MYB_PRKAR1B_MAFK_RAC1_SH2B2_PRKAR2B_DOCK4_CAPZA2_CDK5_GATA4_DOCK5_ZFPM2_DOCK8_JAK2_IFNA1_PRKACG_ABL1_GATA3_KIF5B_JMJD1C_KIF11_DOCK1_IRF7_HBE1_WEE1_KIF18A_EHD1_KLC2_RACGAP1_NFE2_CDK2_KIF5A_SH2B3_DOCK9_ITPK…
REACTOME_GPCR_LIGAND_BINDING	371	371	272	4.97E-08	0.00084	GNB1_TAS1R1_UTS2_TAS1R2_HTR6_WNT4_HTR1D_CNR2_PTAFR_OPRD1_HCRTR1_EDN2_PTCH2_INSL5_GNG12_PTGER3_PTGFR_LPAR3_S1PR1_PROK1_ADORA3_WNT2B_TSHB_RXFP4_XCL1_ADORA1_KISS1_AVPR1B_CD55_WNT3A_AGT_GNG4_CHRM3_OPN3_NTSR2_POMC_OXER1_FSHR_PROKR1_TACR1_ADRA2B_NMS_SCTR_GPR17_GPR39_CXCR4_GCG_CALCRL_FZD7_FZD5_PTH2R_GPBAR1_IHH_CCL20_NMUR1_RAMP1_GRM7_OXTR_GHRL_HRH1_WNT7A_CCR4_CCR8_VIPR1_PTH1R_GRM2_WNT5A_HTR1F_DRD3_CASR_T…
PANTHER_BIOLOGICAL_PROCESS_Chromosome_segregation	92	92	87	3.29E-06	0.00088	MAD2L2_OTUD3_TMEM57_ZNF326_NUF2_KIFAP3_BUB1_DDX11L2_TUBA3E_TUBA3D_SUMO1_TUBA4A_KIF9_STAG1_SMC4_PTTG2_CENPE_MAD2L1_OTUD4_CSNK1G3_SKP1_KIF20A_CSNK1A1_PTTG1_TUBB2B_TUBB_HMGA1_KIF6_TUBE1_SUMO4_STAG3L4_STAG3L3_STAG3L2_STAG3_ESCO2_OTUD6B_RAD21_SMC2_KIF12_TUBBP5_TUBB8_TUBAL3_OTUD1_KIF20B_KIF11_SMC3_NANOS1_BUB3_TNKS1BP1_PATL1_INCENP_ZW10_DDX11_TUBA1C_DCTN2_HMGA2_TUBA3C_CSNK1A1L_RCBTB2_RCBTB1_REC8_DYNC1H1…
GO:0034470_ncRNA_processing	177	177	159	1.05E-06	0.00092	PUSL1_EXOSC10_RPL11_LIN28A_UTP11L_TRIT1_ZCCHC11_TYW3_RPF1_RPL5_SARS_WDR3_INTS3_RNASEL_TSEN15_INTS7_HEATR1_TFB2M_RPS7_WDR43_PUS10_C1D_MPHOSPH10_IMP4_SSB_NOP58_WDR12_TRNT1_TSEN2_RPL14_EXOSC7_RRP9_RPP14_QTRTD1_RPL35A_NOP14_GSTCD_GAR1_EXOSC9_SMAD1_LSM6_NAF1_FRG1_NSUN2_UTP15_NSA2_WDR36_WDR55_RPS14_THG1L_FBLL1_NHP2_FARS2_RPP21_MTO1_LIN28B_TRMT11_ADAT2_TFB1M_INTS1_FTSJ2_DDX56_TYW1_TYW1B_SRRT_PUS7_DUS4L_…
GO:0007178_transmembrane_receptor_protein_serine/threonine_kinase_signaling_pathway	87	87	82	3.89E-06	0.00092	SKI_ZFYVE9_JUN_TGFBR3_FMOD_TGFB2_LEFTY2_GREM2_GDF7_SPTBN1_BMP10_TGFBRAP1_ACVR1_COL3A1_MSTN_BMPR2_CREB1_TGFBR2_ACVR2B_FSTL1_PPM1L_CHRD_MSX1_BMPR1B_UBE2D3_SMAD1_HPGD_FST_MAP3K1_ZFYVE16_RGMB_GDF9_SMAD5_MSX2_BMP6_MAP3K7_PTPRK_PDGFA_COL1A2_SMURF1_HIPK2_ADAM9_FNTA_GDF6_KLF10_FOXH1_TGFBR1_GDF10_UBE2D1_BMPR1A_FSHB_LTBP3_AKAP3_ACVR1B_AMHR2_SMAD9_BMP4_FUT8_LTBP2_FOS_SMAD3_PML_STUB1_TGFB1I1_ARRB2_NLK_CCL2_T…
GO:0042446_hormone_biosynthetic_process	29	29	27	2.65E-05	0.00092	DIO1_HSD3B1_TPO_SRD5A2_FGF2_SRD5A1_HFE_HSD17B8_CRH_TG_CYP11B2_CYP17A1_ADM_FSHB_HSD17B6_SCARB1_DIO2_DIO3_DUOX1_CYP11A1_HSD11B2_HSD17B1_AANAT_CHST9_RDH8_CHST8_LHB
PC_Nongenotropic_Androgen_signaling	18	18	18	3.26E-05	0.00098	GNB1_CREB1_RAF1_PIK3CA_PIK3R1_RAC1_GNAI1_GNRH1_PTK2_HRAS_GNG2_FOS_AKT1_MAP2K1_PELP1_SHBG_SRC_MAPK1
GO:0030308_negative_regulation_of_cell_growth	80	80	74	8.02E-06	0.00108	TP73_ENO1_NPPB_CDA_PPT1_CDKN2C_CTH_PSRC1_NPR1_ADIPOR1_TGFB2_AGT_GNG4_SERTAD2_BMP10_DNAJB2_PPARG_IP6K2_DCBLD2_BCL6_TP63_APBB2_FGF2_CDKN2AIP_DAB2_GDF9_PPP2CA_CDHR2_SCGB3A1_HSPA1B_CDKN1A_ENPP1_INHBA_DNAJC2_IL7_CDKN2A_GDF2_APBB1_WT1_NDUFS3_CCDC85B_CRYAB_EI24_ADIPOR2_CDKN1B_RERG_CAPRIN2_ACVR1B_CYP27B1_BTG1_PRDM4_MYL2_RB1_ING1_CGRRF1_ESR2_BDKRB1_GREM1_SMAD3_PML_DCUN1D3_WFDC1_TP53_PPP1R9B_SMAD4_BCL2_CDK…
GO:0005905_coated_pit	47	47	46	1.78E-05	0.00108	NECAP2_LDLRAP1_EPS15_SORT1_SELE_AAK1_LRP2_HSPD1_AP1S3_SH3BP4_TF_AP2M1_TFRC_DAB2_CLTB_MYO6_SNAP91_EGFR_AP4M1_AP1S1_LRP12_VLDLR_CLTA_CUBN_AP2A2_ARRB1_PICALM_NECAP1_LRP1_RAB35_HIP1R_LRP10_AP4S1_ARRB2_SLC2A4_AP2B1_RAMP2_CLTC_LDLR_EPS15L1_LRP3_AP2S1_AP2A1_EPN1_APP_CLTCL1
GO:0051496_positive_regulation_of_stress_fiber_formation	11	11	11	6.41E-05	0.00108	MTOR_TACR1_RHOA_TAC1_SORBS3_PRKCQ_GPR65_TPM1_SMAD3_KISS1R_NF2
REACTOME_GLYCOPROTEIN_HORMONES	12	12	8	6.22E-05	0.00116	TSHB_INHBB_INHA_CGA_INHBA_FSHB_INHBE_CGB8
GO:0051928_positive_regulation_of_calcium_ion_transport	30	30	27	4.70E-05	0.00134	LPAR3_LHCGR_TRPC1_WFS1_STIM2_SNCA_EDNRA_F2R_HOMER1_NKX2-5_DRD1_CAV1_GIMAP5_MGEA5_STIM1_F2_P2RX3_THY1_LACRT_PLA2G1B_ORAI1_P2RX2_BDKRB1_PLCG2_P2RX5_HCRT_MCHR1
PC_GPCR_ligand_binding	332	332	273	1.48E-07	0.0014	PRKCZ_TAS1R1_MTOR_CASP9_TAS1R2_CNR2_PTAFR_HCRTR1_PIK3R3_PTGER3_PTGFR_PRKACB_LPAR3_VAV3_STXBP3_PROK1_RHOC_TSHB_THEM4_SHC1_RXFP4_XCL2_LMOD1_ADORA1_KISS1_CD55_WNT3A_AGT_ROCK2_POMC_SOS1_OXER1_FSHR_PROKR1_TACR1_NMS_SCTR_GPR17_GPR39_GCG_RAPGEF4_CALCRL_FZD7_CREB1_GPBAR1_IRS1_CCL20_NMUR1_RAMP1_OXTR_GHRL_HRH1_RAF1_CX3CR1_VIPR1_PTH1R_PLXNB1_RHOA_MAPKAPK3_PRKCD_HTR1F_CASR_MYLK_ITGB5_MGLL_TRH_P2RY12_P2RY1_GH…
GO:0016441_posttranscriptional_gene_silencing	16	16	16	7.09E-05	0.0017	LIN28A_ZCCHC11_MOV10_PRKRA_SMAD1_LIN28B_SRRT_SND1_CELF1_CLP1_TARBP2_DICER1_SMAD3_TNRC6A_SMAD2_DGCR8
PC_Signaling_by_GPCR	334	334	274	1.69E-07	0.00174	PRKCZ_TAS1R1_MTOR_CASP9_TAS1R2_CNR2_PTAFR_HCRTR1_PIK3R3_PTGER3_PTGFR_PRKACB_LPAR3_VAV3_STXBP3_PROK1_RHOC_TSHB_THEM4_SHC1_RXFP4_XCL2_LMOD1_ADORA1_KISS1_CD55_WNT3A_AGT_OR2AK2_ROCK2_POMC_SOS1_OXER1_FSHR_PROKR1_TACR1_NMS_SCTR_GPR17_GPR39_GCG_RAPGEF4_CALCRL_FZD7_CREB1_GPBAR1_IRS1_CCL20_NMUR1_RAMP1_OXTR_GHRL_HRH1_RAF1_CX3CR1_VIPR1_PTH1R_PLXNB1_RHOA_MAPKAPK3_PRKCD_HTR1F_CASR_MYLK_ITGB5_MGLL_TRH_P2RY12_P…
GO:0001704_formation_of_primary_germ_layer	41	41	41	3.86E-05	0.00182	MACF1_MIXL1_WNT3A_TLX2_ACVR1_BMPR2_EOMES_CTNNB1_CHRD_HTT_SLIT2_LEF1_SMAD1_HAND1_FOXC1_TRIM15_SOX7_SOX17_NR4A3_KLF4_NODAL_BMPR1A_EXT2_TXNRD1_HNF1A_BMP4_SMAD3_MESP1_TBX6_FOXC2_LHX1_WNT3_PRKAR1A_TWSG1_SMAD2_ECSIT_PRKACA_FOXA2_EYA2_BMP7_NF2
GO:0035194_posttranscriptional_gene_silencing_by_RNA	16	16	16	7.09E-05	0.00184	LIN28A_ZCCHC11_MOV10_PRKRA_SMAD1_LIN28B_SRRT_SND1_CELF1_CLP1_TARBP2_DICER1_SMAD3_TNRC6A_SMAD2_DGCR8
GO:0008207_C21-steroid_hormone_metabolic_process	12	12	11	0.0001075	0.00184	DHRS9_AFP_FGF2_AKR1D1_CYP11B2_ADM_FSHB_DHRS2_CYP11A1_STAT5B_LHB
GO:0007548_sex_differentiation	132	132	124	4.02E-06	0.0019	WNT4_EDN2_DMRTA2_DMRTB1_DHCR24_LEPR_LHX8_MSH4_CSDE1_PBX1_PLA2G4A_LHX9_AGT_OSR1_SDC1_EIF2B4_SRD5A2_MSH2_FSHR_BCL2L11_INHBB_ACVR2A_HOXD13_IDH1_RQCD1_INHA_ASB1_WNT7A_ROBO2_FOXL2_DNAJC19_SOX2_EIF2B5_TP63_SLIT2_PDGFRA_KDR_AFP_EREG_CDKL2_BMPR1B_HMGB2_ZFP42_SRD5A1_FST_HMGCR_SMAD5_SLIT3_FOXC1_MEA1_VEGFA_CGA_FOXO3_TCF21_LFNG_HOXA13_INHBA_VGF_ANKRD7_LEP_STRA8_NOBOX_NOS3_SHH_TEX15_CHD7_ANGPT1_DMRT2_ERMP1_DM…
REACTOME_PEPTIDE_HORMONE_BIOSYNTHESIS	14	14	10	0.00012863	0.00192	TSHB_POMC_INHBB_INHA_PCSK1_CGA_INHBA_FSHB_INHBE_CGB8
GO:0005102_receptor_binding	812	812	514	5.18E-09	0.002	GNB1_UTS2_CORT_ANGPTL7_NPPB_EPHB2_FCN3_MECR_YARS_THRAP3_BMP8B_EDN2_GUCA2A_ARTN_PCSK9_ANGPTL3_JAK1_INSL5_USP33_GLMN_VCAM1_VAV3_CSF1_PROK1_NGF_PDZK1_ARNT_S100A10_S100A12_EFNA1_ARHGEF11_COPA_APOA2_XCL1_TNFSF4_TNR_ANGPTL1_REN_IL24_NENF_PROX1_TGFB2_TLR5_LEFTY2_RAB4A_AGT_ACTN2_GREM2_PXDN_ADAM17_APOB_FKBP1B_POMC_BRE_STRN_SIX3_SOCS5_SPRED2_C1D_GKN1_TGFA_DOK1_REG1A_CD8B_NMS_IL1R1_FHL2_IL1RN_DBI_INHBB_CNTN…
GO:0045792_negative_regulation_of_cell_size	86	86	80	1.97E-05	0.002	TP73_ENO1_MTOR_NPPB_CDA_PPT1_CDKN2C_CTH_PSRC1_NPR1_ADIPOR1_TGFB2_AGT_GNG4_SERTAD2_BMP10_DNAJB2_CAV3_PPARG_IP6K2_DCBLD2_BCL6_TP63_APBB2_FGF2_CDKN2AIP_DAB2_GDF9_PPP2CA_CDHR2_SCGB3A1_HSPA1B_CDKN1A_ENPP1_INHBA_DNAJC2_IL7_CDKN2A_TSC1_GDF2_APBB1_WT1_NDUFS3_CCDC85B_CRYAB_EI24_ADIPOR2_CDKN1B_RERG_CAPRIN2_ACVR1B_CYP27B1_BTG1_PRDM4_MYL2_RB1_ING1_CGRRF1_ESR2_BDKRB1_AKT1_GREM1_SMAD3_PML_TSC2_DCUN1D3_WFDC1_TP…
