# Supplementary material for: Genome-wide association study meta-analysis of dizygotic twinning illuminates genetic regulation of female fecundity
Source: Hum Reprod. 2023 Dec 5;39(1):240–57. doi: 10.1093/humrep/dead247 (PMC10767824; doi:10.1093/humrep/dead247)
Supplement: dead247_Supplementary_Table_S7 [file dead247_supplementary_table_s7.xlsx]

## Sheet: Sheet1
Table S7. Summary of the genetic correlation analyses between Dizygotic Twinning and other traits using CTG-VL
Rgs with CTG-VL
Trait 1	Trait 2	Genetic correlation (se)	P-value	Category
DZ twinning	Trunk fat-free mass	0.346 (0.0725)	1.86e-06	Anthropometric		Reproductive
DZ twinning	Trunk predicted mass	0.346 (0.0729)	2.1e-06	Anthropometric		Sex hormones
DZ twinning	Whole body fat-free mass	0.360 (0.0794)	5.64e-06	Anthropometric		Anthropometric
DZ twinning	Arm fat-free mass (left)	0.367 (0.0811)	5.93e-06	Anthropometric		Smoking
DZ twinning	Whole body water mass	0.360 (0.0797)	6.21e-06	Anthropometric		Sociodemographic
DZ twinning	Arm fat-free mass (right)	0.365 (0.0815)	7.44e-06	Anthropometric		Medications
DZ twinning	Arm predicted mass (left)	0.368 (0.0826)	8.49e-06	Anthropometric		Other diagnoses
DZ twinning	Arm predicted mass (right)	0.363 (0.0817)	8.79e-06	Anthropometric		Biomarkers
DZ twinning	Basal metabolic rate	0.362 (0.0827)	1.2e-05	Metabolic
DZ twinning	Leg fat-free mass (left)	0.367 (0.0887)	3.49e-05	Anthropometric
DZ twinning	Leg predicted mass (left)	0.368 (0.0890)	3.53e-05	Anthropometric
DZ twinning	Leg predicted mass (right)	0.367 (0.0887)	3.6e-05	Anthropometric
DZ twinning	Leg fat-free mass (right)	0.365 (0.0885)	3.67e-05	Anthropometric
DZ twinning	Sitting height	0.237 (0.0609)	9.91e-05	Anthropometric
DZ twinning	Weight	0.338 (0.0870)	0.000103	Anthropometric
DZ twinning	Ankle spacing width	0.313 (0.0821)	0.000136
DZ twinning	Age at menopause (last menstrual period)	-0.415 (0.110)	0.000154	Reproductive
DZ twinning	ADHD	0.379 (0.102)	0.000213	Diagnosis
DZ twinning	Treatment/medication code: tramadol	0.579 (0.166)	0.000503	Medications
DZ twinning	Any ICDMAIN event in hilmo or causes of death	0.355 (0.105)	0.000689
DZ twinning	Any ischemic stroke (Trans-ethnic meta-analysis)	0.404 (0.120)	0.000755	Metabolic
DZ twinning	Ankle spacing width (left)	0.304 (0.0905)	0.000785
DZ twinning	Ankle spacing width (right)	0.308 (0.0927)	0.000886
DZ twinning	Age at menarche	-0.205 (0.0629)	0.00111	Reproductive
DZ twinning	Had menopause	0.427 (0.131)	0.00112	Reproductive
DZ twinning	Any stroke (Trans-ethnic meta-analysis)	0.382 (0.119)	0.00128	Metabolic
DZ twinning	Types of physical activity in last 4 weeks: None of the above	0.330 (0.103)	0.00132	Metabolic
DZ twinning	Any ischemic stroke (Europeans only)	0.407 (0.131)	0.00192	Metabolic
DZ twinning	Hip circumference	0.270 (0.0882)	0.00216	Reproductive
DZ twinning	Trunk fat mass	0.242 (0.0800)	0.00242	Anthropometric
DZ twinning	Ever used hormone-replacement therapy (HRT)	0.330 (0.110)	0.00281	Reproductive
DZ twinning	Whole body fat mass	0.253 (0.0848)	0.00285	Anthropometric
DZ twinning	Tense, sore, or aching muscles during worst period of anxiety	0.542 (0.184)	0.0032
DZ twinning	Leg fat mass (left)	0.265 (0.0901)	0.00328
DZ twinning	Workplace very hot: Rarely/never	-0.577 (0.197)	0.00332
DZ twinning	Leg fat mass (right)	0.264 (0.0903)	0.00343
DZ twinning	Any stroke (European only)	0.376 (0.129)	0.00349
DZ twinning	6mm cylindrical power angle (right)	-0.387 (0.134)	0.00392
DZ twinning	Other specified/unspecified soft tissue disorders	0.719 (0.250)	0.00407
DZ twinning	3mm regularity index (right)	0.450 (0.157)	0.00422
DZ twinning	Diagnoses - main ICD10: L03 Cellulitis	0.626 (0.220)	0.00449	Other diagnoses
DZ twinning	Hospital episode type: General episode	0.355 (0.125)	0.00465
DZ twinning	Impedance of arm (left)	-0.279 (0.0989)	0.0048
DZ twinning	Illnesses of father: Severe depression	-0.532 (0.189)	0.00485	Other diagnoses
DZ twinning	Waist circumference	0.204 (0.0732)	0.00529	Reproductive
DZ twinning	Hearing aid user	0.402 (0.146)	0.0059	Other diagnoses
DZ twinning	FI9 : concept interpolation	-0.364 (0.133)	0.00625
DZ twinning	Impingement syndrome of shoulder	0.478 (0.175)	0.0063
DZ twinning	Attendance/disability/mobility allowance: Disability living allowance	0.301 (0.110)	0.00638
DZ twinning	Impedance of whole body	-0.293 (0.108)	0.00654
DZ twinning	Arm fat mass (right)	0.262 (0.0970)	0.00687
DZ twinning	Diagnoses - main ICD10: M51 Other intervertebral disk disorders	0.782 (0.290)	0.00708	Other diagnoses
DZ twinning	Arm fat mass (left)	0.261 (0.0983)	0.00801
DZ twinning	Impedance of leg (right)	-0.294 (0.111)	0.00814
DZ twinning	Diagnoses - main ICD10: M75 Shoulder lesions	0.414 (0.157)	0.00831
DZ twinning	Spread type: Other type of spread/margarine	0.275 (0.104)	0.00842
DZ twinning	Hypertension	0.560 (0.213)	0.00856
DZ twinning	Shoulder lesions	0.412 (0.157)	0.00862
DZ twinning	Impedance of arm (right)	-0.276 (0.106)	0.00891
DZ twinning	Illnesses of father: Lung cancer	0.346 (0.132)	0.00894	Other diagnoses
DZ twinning	Spread type: Butter/spreadable butter	-0.288 (0.111)	0.00949
DZ twinning	Hypertensive diseases	0.511 (0.198)	0.00973
DZ twinning	BMI	0.201 (0.0778)	0.00984	Anthropometric
DZ twinning	Impedance of leg (left)	-0.294 (0.114)	0.0101
DZ twinning	3mm cylindrical power angle (right)	-0.343 (0.135)	0.0107
DZ twinning	Age started hormone-replacement therapy (HRT)	-0.459 (0.181)	0.0113
DZ twinning	Leg pain on walking	0.346 (0.138)	0.012
DZ twinning	Ever had hysterectomy (womb removed)	0.529 (0.213)	0.0128	Reproductive
DZ twinning	Injury, poisoning and certain other consequences of external causes	0.298 (0.120)	0.0129
DZ twinning	Illness, injury, bereavement, stress in last 2 years: Financial difficulties	0.240 (0.0967)	0.0132
DZ twinning	Age at last live birth	-0.262 (0.108)	0.015	Reproductive
DZ twinning	Current employment status: Unable to work because of sickness or disability	0.303 (0.125)	0.0155
DZ twinning	Illnesses of siblings: None of the above (group 1)	-0.271 (0.113)	0.0162
DZ twinning	Body mass index (BMI)	0.250 (0.104)	0.0165
DZ twinning	Diagnoses - main ICD10: M79 Other soft tissue disorders, not elsewhere classified	0.529 (0.222)	0.0175
DZ twinning	Other soft tissue disorders, not elsewhere classified	0.529 (0.222)	0.0175
DZ twinning	Large artery stroke (Trans-ethnic meta-analysis)	0.589 (0.249)	0.0179
DZ twinning	Diagnoses - main ICD10: C61 Malignant neoplasm of prostate	0.418 (0.176)	0.0179
DZ twinning	Other pulmonary diagnosis	0.332 (0.140)	0.0179
DZ twinning	Diseases of the respiratory system	0.332 (0.140)	0.0179
DZ twinning	Diagnoses - main ICD10: R69 Unknown and unspecified causes of morbidity	0.515 (0.218)	0.018
DZ twinning	Job SOC coding: Primary and nursery education teaching professionals	-0.524 (0.222)	0.0183
DZ twinning	Vitamin and mineral supplements: Vitamin E	0.432 (0.183)	0.0185	Supplements
DZ twinning	Treatment/medication code: diclofenac	0.474 (0.202)	0.0189
DZ twinning	Blood clot, DVT, bronchitis, emphysema, asthma, rhinitis, eczema, allergy diagnosed by doctor: Emphysema/chronic bronchitis	0.408 (0.174)	0.0191
DZ twinning	Had other major operations	0.332 (0.142)	0.0192
DZ twinning	Back pain for 3+ months	0.333 (0.143)	0.0199	Other diagnoses
DZ twinning	Body mass index (BMI)	0.247 (0.106)	0.0199
DZ twinning	Albumin (quantile) both_sexes	-0.170 (0.0729)	0.0199
DZ twinning	Wheeze or whistling in the chest in last year	0.228 (0.0981)	0.02
DZ twinning	Job coding: primary /junior school teacher or teaching professional, nursery school teacher (including head teacher)	-0.525 (0.226)	0.0201
DZ twinning	Albumin (g/L) both_sexes	-0.170 (0.0730)	0.0201	Biomarkers
DZ twinning	Diagnoses - main ICD10: K44 Diaphragmatic hernia	0.520 (0.224)	0.0202
DZ twinning	Long-standing illness, disability or infirmity	0.217 (0.0933)	0.0203
DZ twinning	Current employment status: Unemployed	0.496 (0.214)	0.0203
DZ twinning	Diagnoses - main ICD10: Z42 Follow-up care involving plastic surgery	0.623 (0.269)	0.0204
DZ twinning	Workplace very cold: Sometimes	0.379 (0.164)	0.0208
DZ twinning	Qualifications: Other professional qualifications eg: nursing, teaching	-0.203 (0.0882)	0.0212
DZ twinning	Job coding: medical doctor, general practitioner, hospital consultant	-0.492 (0.214)	0.0215
DZ twinning	Diagnoses - main ICD10: N39 Other disorders of urinary system	0.408 (0.177)	0.0215
DZ twinning	Mean_superiortemporal_surfavg	-0.464 (0.203)	0.0219
DZ twinning	Types of physical activity in last 4 weeks: Walking for pleasure (not as a means of transport)	-0.207 (0.0905)	0.022
DZ twinning	Illnesses of siblings: Diabetes	0.307 (0.135)	0.0224
DZ twinning	Treatment/medication code: bendroflumethiazide	0.361 (0.158)	0.0224	Medications
DZ twinning	Reproduciblity of spirometry measurement using ERS/ATS criteria	-0.466 (0.205)	0.0227
DZ twinning	FI3 : word interpolation	-0.279 (0.122)	0.0228
DZ twinning	Other specific joint derangements/joint disorders	0.541 (0.238)	0.0229
DZ twinning	ECG, heart rate	-0.340 (0.150)	0.0233	Metabolic
DZ twinning	HDL cholesterol (quantile) both_sexes	-0.144 (0.0638)	0.0235	Biomarkers
DZ twinning	Diagnoses - main ICD10: N92 Excessive, frequent and irregular menstruation	0.465 (0.205)	0.0236	Reproductive
DZ twinning	HDL cholesterol (quantile) male	-0.172 (0.0762)	0.0239
DZ twinning	Illnesses of siblings: Bowel cancer	0.599 (0.265)	0.0239
DZ twinning	Workplace had a lot of diesel exhaust: Often	0.607 (0.271)	0.0251
DZ twinning	Birth weight	0.183 (0.0818)	0.0255	Anthropometric
DZ twinning	Adhesive capsulitis of shoulder	0.713 (0.319)	0.0255
DZ twinning	Vitamin and mineral supplements: Vitamin A	0.555 (0.249)	0.0259	Supplements
DZ twinning	Apoliprotein A (quantile) both_sexes	-0.185 (0.0833)	0.026	Biomarkers
DZ twinning	Workplace very dusty: Sometimes	0.662 (0.297)	0.026
DZ twinning	Types of transport used (excluding work): Walk	-0.260 (0.118)	0.027
DZ twinning	Testosterone (quantile) female	-0.200 (0.0907)	0.0276	Biomarkers
DZ twinning	6mm asymmetry index (right)	0.327 (0.149)	0.0277
DZ twinning	Job SOC coding: Medical practitioners	-0.460 (0.209)	0.0277
DZ twinning	Ulcer of oesophagus	0.503 (0.229)	0.0279
DZ twinning	Insomnia	0.180 (0.0818)	0.0279
DZ twinning	Venous thromboembolism	0.305 (0.139)	0.0279
DZ twinning	Diagnoses - main ICD10: Z36 Antenatal screening	-0.492 (0.225)	0.0285
DZ twinning	Types of physical activity in last 4 weeks: Heavy DIY (eg: weeding, lawn mowing, carpentry, digging)	-0.223 (0.102)	0.0289
DZ twinning	logMAR, final (left)	0.490 (0.225)	0.0293
DZ twinning	Albumin (g/L) female	-0.194 (0.0893)	0.0295
DZ twinning	Diseases of the skin and subcutaneous tissue	0.504 (0.232)	0.0298
DZ twinning	Height	0.176 (0.0813)	0.0304
DZ twinning	Albumin (quantile) female	-0.192 (0.0891)	0.0307
DZ twinning	Sleep apnoea	0.460 (0.213)	0.0308
DZ twinning	Eosinophil percentage of white cells	0.195 (0.0904)	0.0311
DZ twinning	Standing height	0.165 (0.0768)	0.0315
DZ twinning	Pain type(s) experienced in last month: Pain all over the body	0.317 (0.147)	0.0316
DZ twinning	Illnesses of mother: Lung cancer	0.628 (0.293)	0.0318
DZ twinning	Worry too long after embarrassment	-0.296 (0.139)	0.0328
DZ twinning	Vitamin and mineral supplements: Vitamin D	0.337 (0.159)	0.0337
DZ twinning	Workplace full of chemical or other fumes: Sometimes	0.391 (0.185)	0.0341
DZ twinning	Apoliprotein A (quantile) female	-0.163 (0.0769)	0.0343
DZ twinning	Trunk fat percentage	0.157 (0.0740)	0.0343
DZ twinning	Diagnoses - main ICD10: M25 Other joint disorders, not elsewhere classified	0.512 (0.242)	0.0344
DZ twinning	Diseases of the musculoskeletal system and connective tissue	0.335 (0.159)	0.0347
DZ twinning	Vitamin and mineral supplements: None of the above	-0.238 (0.113)	0.0347
DZ twinning	COPD differential diagnosis	0.292 (0.138)	0.035
DZ twinning	ILD differential diagnosis	0.292 (0.138)	0.035
DZ twinning	Yogurt/ice-cream consumers	0.451 (0.214)	0.0353
DZ twinning	Eosinophil count	0.149 (0.0706)	0.0353
DZ twinning	Diseases of the nervous system	0.282 (0.135)	0.0365
DZ twinning	Own or rent accommodation lived in: Rent - from private landlord or letting agency	0.424 (0.203)	0.037
DZ twinning	Speech-reception-threshold (SRT) estimate (left)	0.313 (0.151)	0.0378
DZ twinning	White blood cell (leukocyte) count	-0.168 (0.0807)	0.0378
DZ twinning	Qualifications: O levels/GCSEs or equivalent	-0.255 (0.123)	0.0378
DZ twinning	Eosinophil percentage of granulocytes	0.189 (0.0914)	0.0381
DZ twinning	Non-cancer illness code, self-reported: rheumatoid arthritis	0.553 (0.267)	0.0383
DZ twinning	Age started smoking in current smokers	-0.421 (0.204)	0.0395
DZ twinning	Prostate cancer	0.183 (0.0888)	0.0396
DZ twinning	Eosinophill percentage	0.212 (0.103)	0.0399
DZ twinning	Apoliprotein A (quantile) male	-0.211 (0.103)	0.0401
DZ twinning	Cancer code, self-reported: squamous cell carcinoma	1.02 (0.498)	0.0403
DZ twinning	Malignant neoplasm of prostate	0.313 (0.153)	0.0404
DZ twinning	Malignant neoplasm of prostate	0.313 (0.153)	0.0404
DZ twinning	Age at first live birth	-0.206 (0.101)	0.0405
DZ twinning	Fibromyalgia related co-morbidities	0.583 (0.285)	0.0407
DZ twinning	Vitamin and/or mineral supplement use: Vitamin E	0.520 (0.255)	0.0416
DZ twinning	Fluid intelligence score	-0.163 (0.0801)	0.0418
DZ twinning	Job coding: ship's engineer, ship's purser	0.567 (0.279)	0.0424
DZ twinning	Vitamin and mineral supplements: Vitamin B	0.365 (0.180)	0.0426
DZ twinning	Ever suffered mental distress preventing usual activities	-0.223 (0.110)	0.0427
DZ twinning	FI4 : positional arithmetic	-0.200 (0.0991)	0.0432
DZ twinning	Body fat percentage	0.155 (0.0769)	0.0436
DZ twinning	Lymphocyte count	-0.160 (0.0798)	0.0447
DZ twinning	Ever smoked	0.263 (0.131)	0.0447
DZ twinning	EA3	-0.111 (0.0552)	0.045
DZ twinning	Treatment/medication code: co-codamol	0.295 (0.147)	0.0453
DZ twinning	NA	0.303 (0.152)	0.0459
DZ twinning	malignant neoplasm of male genital organs	0.303 (0.152)	0.0459
DZ twinning	How are people in household related to participant: Grandchild	0.490 (0.246)	0.0462
DZ twinning	Non-cancer illness code, self-reported: emphysema/chronic bronchitis	0.387 (0.194)	0.0463
DZ twinning	Leg fat percentage (left)	0.149 (0.0750)	0.0467
DZ twinning	Illnesses of siblings: High blood pressure	0.208 (0.105)	0.0473
DZ twinning	Diagnoses - main ICD10: K43 Ventral hernia	0.551 (0.278)	0.0474
DZ twinning	DVT of lower extremities and pulmonary embolism	0.267 (0.135)	0.0477
DZ twinning	Bilateral oophorectomy (both ovaries removed)	0.357 (0.180)	0.048
DZ twinning	Treatment/medication code: diazepam	0.753 (0.382)	0.0486
DZ twinning	Diagnoses - main ICD10: R04 Haemorrhage from respiratory passages	0.635 (0.322)	0.0487
DZ twinning	Job SOC coding: Town planners	0.452 (0.230)	0.0492
