# Supplementary material for: Genome-wide association study meta-analysis of dizygotic twinning illuminates genetic regulation of female fecundity
Source: Hum Reprod. 2023 Dec 5;39(1):240–57. doi: 10.1093/humrep/dead247 (PMC10767824; doi:10.1093/humrep/dead247)
Supplement: dead247_Supplementary_Table_S8 [file dead247_supplementary_table_s8.xlsx]

## Sheet: Sheet1
Supplementary Table S8. Summary of the Genetic Correlation analyses between Dizygotic Twinning and other traits using LDHub
Rgs with LDHub
trait1	trait2	PMID	Category	ethnicity	rg	se	z	p	h2_obs	h2_obs_se	h2_int	h2_int_se	gcov_int	gcov_int_se
DZT	Cigarettes smoked per day	20418890	smoking_behaviour	European	0.4548	0.1455	3.1263	0.0018	0.0646	0.0147	1.0017	0.0064	-0.0094	0.0045
DZT	Obesity class 1	23563607	anthropometric	European	0.2297	0.075	3.0648	0.0022	0.2196	0.0124	1.0134	0.0108	-0.0018	0.0068
DZT	Age at Menarche	25231870	reproductive	European	-0.1696	0.0595	-2.8488	0.0044	0.205	0.0109	0.9485	0.0117	-0.002	0.0062
DZT	Waist circumference	25673412	anthropometric	European	0.1885	0.0679	2.7767	0.0055	0.1216	0.005	0.8426	0.0082	0.0011	0.0047
DZT	Citrate	27005778	metabolites	European	-0.4614	0.1738	-2.6548	0.0079	0.068	0.0219	1.0115	0.008	0.0094	0.0046
DZT	Lung cancer	27488534	cancer	European	0.3021	0.117	2.5822	0.0098	0.3095	0.0606	1.0131	0.0076	-0.0024	0.0047
DZT	Birth weight	27680694	anthropometric	European	0.2074	0.0804	2.5803	0.0099	0.1033	0.0067	1.0369	0.0096	-0.0023	0.0057
DZT	Body mass index	20935630	anthropometric	European	0.1844	0.0744	2.4781	0.0132	0.1892	0.0096	1.0106	0.0099	-0.0034	0.0065
DZT	Offspring birth weight	31043758	anthropometric	Mixed	0.1726	0.0699	2.4685	0.0136	0.0986	0.0054	1.037	0.0115	-0.002	0.0057
DZT	Overweight	23563607	anthropometric	European	0.1936	0.0792	2.4443	0.0145	0.1098	0.0066	1.0211	0.009	-0.0045	0.0061
DZT	Ever vs never smoked	20418890	smoking_behaviour	European	0.2535	0.1045	2.4269	0.0152	0.0758	0.0069	0.9958	0.0059	0.0034	0.0045
DZT	Own birth weight	31043758	anthropometric	Mixed	0.1494	0.0636	2.3513	0.0187	0.0936	0.0053	1.0718	0.0156	0.0064	0.0059
DZT	Age at Menopause	26414677	reproductive	European	-0.2106	0.09	-2.3405	0.0193	0.1339	0.0142	0.9858	0.0128	-0.0067	0.0059
DZT	Child birth weight	23202124	anthropometric	European	0.3054	0.1309	2.3325	0.0197	0.1206	0.019	1.0018	0.0064	-0.0038	0.0044
DZT	Own birth weight	31043758	anthropometric	European	0.1527	0.0661	2.3114	0.0208	0.0988	0.0056	1.077	0.0161	0.006	0.0061
DZT	Age of first birth	27798627	reproductive	European	-0.1688	0.0747	-2.2594	0.0239	0.0631	0.0035	0.9514	0.0085	-0.0023	0.0053
DZT	Body fat	26833246	anthropometric	Mixed	0.2101	0.0939	2.237	0.0253	0.1073	0.0081	0.9023	0.0063	-0.0017	0.0055
DZT	Rheumatoid Arthritis	24390342	autoimmune	European	0.1831	0.0827	2.2141	0.0268	0.1567	0.0251	1.0189	0.0125	-0.0029	0.0053
DZT	Height_2010	20881960	anthropometric	European	0.1524	0.0695	2.1917	0.0284	0.2849	0.016	1.0133	0.0169	0.0075	0.0069
DZT	Obesity class 2	23563607	anthropometric	European	0.1746	0.0799	2.1842	0.029	0.1881	0.0138	0.9984	0.0106	0.0007	0.0068
DZT	Years of schooling 2016	27225129	education	European	-0.1003	0.0464	-2.1645	0.0304	0.1265	0.0044	0.9266	0.0094	0.0016	0.0049
DZT	College completion	23722424	education	European	-0.1835	0.0855	-2.1467	0.0318	0.0794	0.0059	1.0194	0.0085	0.0065	0.006
DZT	Lung adenocarcinoma	27488534	cancer	European	0.3943	0.1867	2.1119	0.0347	0.0335	0.0112	1.0159	0.0066	0.0008	0.0044
DZT	Hip circumference	25673412	anthropometric	European	0.1505	0.0734	2.0506	0.0403	0.1272	0.006	0.8591	0.0082	0.0061	0.0052
DZT	Amyotrophic lateral sclerosis	27455348	neurological	European	0.3904	0.1905	2.0488	0.0405	0.0472	0.0128	0.9943	0.0064	-0.0115	0.005
DZT	Leptin_not_adjBMI	26833098	hormone	European	0.294	0.1437	2.0458	0.0408	0.0982	0.0154	0.9957	0.0067	-0.007	0.0051
DZT	Former vs Current smoker	20418890	smoking_behaviour	European	-0.3305	0.1648	-2.005	0.045	0.0599	0.0109	1.0003	0.0063	0.0058	0.005
DZT	Fasting insulin main effect	22581228	glycemic	European	-0.2439	0.1217	-2.004	0.0451	0.0644	0.0103	1.0205	0.0072	0.0061	0.0047
DZT	Serum cystatin c	26831199	kidney	Mixed	-0.241	0.1215	-1.9846	0.0472	0.1845	0.0822	0.9574	0.0169	0.0005	0.0049
DZT	Chronic Kidney Disease	26831199	kidney	Mixed	0.3634	0.1841	1.9745	0.0483	0.0173	0.0058	1.0172	0.0094	0.0008	0.0047
