# Supplementary material for: Genome-wide association study meta-analysis of dizygotic twinning illuminates genetic regulation of female fecundity
Source: Hum Reprod. 2023 Dec 5;39(1):240–57. doi: 10.1093/humrep/dead247 (PMC10767824; doi:10.1093/humrep/dead247)
Supplement: dead247_Supplementary_Table_S11 [file dead247_supplementary_table_s11.xlsx]

## Sheet: Sheet1
Table S11. Results from the phenome-wide analysis of the PRS for dizygotic twinning. Population was stratified to female only and logistic regression models were adjusted for age and the first ten principal components estimated from genetic data. PRS was used as the independent variable against 1,095 phenotypes.
Phecode	beta	SE	OR	p	n_total	n_cases	n_controls
256	-0.209	0.0462	0.8114	5.99e-06	32568	500	32068	Ovarian dysfunction	endocrine/metabolic
256.4	-0.2335	0.0517	0.7917	6.14e-06	32468	400	32068	Polycystic ovaries	endocrine/metabolic
38.2	0.2622	0.0705	1.2998	0.000198	31693	211	31482	Gram positive septicemia	infectious diseases
474.2	0.1732	0.0501	1.1891	0.000548	26329	448	25881	Chronic tonsillitis and adenoiditis	respiratory
474	0.1635	0.0474	1.1777	0.000556	26382	501	25881	Acute and chronic tonsillitis	respiratory
81	0.1419	0.0411	1.1524	0.000558	35304	626	34678	Infection/inflammation of internal prosthetic device; implant; and graft	infectious diseases
709.2	0.1875	0.0579	1.2062	0.001209	30766	310	30456	Sicca syndrome	dermatologic
720	0.0913	0.0296	1.0956	0.002019	30936	1287	29649	Spinal stenosis	musculoskeletal
800	0.0944	0.0312	1.099	0.00247	31685	1105	30580	Fracture of lower limb	injuries & poisonings
627	0.0563	0.0192	1.0579	0.003328	29521	3335	26186	Menopausal and postmenopausal disorders	genitourinary
512.7	0.0456	0.0165	1.0466	0.005762	25813	5327	20486	Shortness of breath	respiratory
720.1	0.0921	0.0335	1.0965	0.005963	30643	994	29649	Spinal stenosis of lumbar region	musculoskeletal
509.8	0.1283	0.0475	1.1368	0.00695	28190	474	27716	Dependence on respirator [Ventilator] or supplemental oxygen	respiratory
356	0.1011	0.0377	1.1064	0.007268	34072	755	33317	Hereditary and idiopathic peripheral neuropathy	neurological
722.1	0.1171	0.0436	1.1242	0.007297	30204	555	29649	Displacement of intervertebral disc	musculoskeletal
800.1	0.1412	0.0533	1.1516	0.008054	30951	371	30580	Fracture of neck of femur	injuries & poisonings
291.8	0.0899	0.0341	1.094	0.008392	31417	929	30488	Alteration of consciousness	mental disorders
695.41	0.2446	0.0943	1.2771	0.009519	30227	116	30111	Cutaneous lupus erythematosus	dermatologic
512	0.033	0.0131	1.0336	0.011627	30016	9530	20486	Other symptoms of respiratory system	respiratory
427.5	0.0694	0.0278	1.0718	0.012623	26154	1471	24683	Arrhythmia (cardiac) NOS	circulatory system
614.1	0.2356	0.0954	1.2657	0.013547	33085	116	32969	Pelvic peritoneal adhesions, female (postoperative) (postinfection)	genitourinary
627.3	0.0886	0.0359	1.0926	0.013668	27039	853	26186	Postmenopausal atrophic vaginitis	genitourinary
427.3	0.0705	0.0286	1.073	0.01381	26047	1364	24683	Other specified cardiac dysrhythmias	circulatory system
627.2	0.0558	0.0229	1.0574	0.014699	28394	2208	26186	Symptomatic menopause	genitourinary
512.2	0.1333	0.0551	1.1426	0.01554	20838	352	20486	Painful respiration	respiratory
291	0.0765	0.0317	1.0795	0.015827	31567	1079	30488	Other specified nonpsychotic and/or transient mental disorders	mental disorders
510	0.0562	0.0237	1.0578	0.0179	34264	1979	32285	Other diseases of lung	respiratory
709	0.0809	0.0343	1.0842	0.018383	31360	904	30456	Diffuse diseases of connective tissue	dermatologic
496	0.0553	0.0236	1.0568	0.019136	31442	2072	29370	Chronic airway obstruction	respiratory
681.7	0.105	0.0451	1.1107	0.019932	31651	520	31131	Cellulitis and abscess of trunk	dermatologic
327	0.0467	0.0202	1.0478	0.020747	31802	2839	28963	Sleep disorders	neurological
350.2	0.068	0.0294	1.0704	0.020834	33927	1255	32672	Abnormality of gait	neurological
269	0.1027	0.0445	1.1082	0.021114	35583	531	35052	Proteinuria	endocrine/metabolic
496.21	0.1067	0.0464	1.1127	0.021474	29873	503	29370	Obstructive chronic bronchitis	respiratory
697	0.185	0.0806	1.2032	0.021795	31251	159	31092	Sarcoidosis	dermatologic
340	-0.0583	0.0254	0.9433	0.021892	33457	1702	31755	Migraine	neurological
532	0.052	0.0227	1.0534	0.022175	26203	2223	23980	Dysphagia	digestive
703	-0.1832	0.0806	0.8326	0.023032	34074	160	33914	Diseases of nail, NOS	dermatologic
381.11	0.0924	0.0407	1.0968	0.023171	32669	661	32008	Suppurative and unspecified otitis media	sense organs
433.8	0.1113	0.0491	1.1177	0.023471	32388	439	31949	Late effects of cerebrovascular disease	circulatory system
227.3	0.2086	0.0923	1.232	0.023776	35693	122	35571	Benign neoplasm of pituitary gland and craniopharyngeal duct (pouch)	neoplasms
588.2	0.2082	0.0923	1.2315	0.024158	29705	121	29584	Secondary hyperparathyroidism (of renal origin)	genitourinary
327.4	0.0552	0.0248	1.0568	0.025617	30788	1825	28963	Insomnia	neurological
442.11	0.1954	0.0876	1.2158	0.025761	31821	137	31684	Abdominal aortic aneurysm	circulatory system
654	0.1855	0.0839	1.2038	0.027067	35553	151	35402	Other and unspecified complications of birth; puerperium affecting management of mother	pregnancy complications
571.6	0.1806	0.082	1.198	0.027564	30633	155	30478	Primary biliary cirrhosis	digestive
509.1	0.052	0.0236	1.0533	0.027817	29765	2049	27716	Respiratory failure	respiratory
381.1	0.0818	0.0374	1.0852	0.028708	32791	783	32008	Otitis media	sense organs
381	0.0604	0.0276	1.0623	0.028804	33440	1432	32008	Otitis media and Eustachian tube disorders	sense organs
368.2	0.1418	0.0649	1.1523	0.028896	34307	247	34060	Diplopia and disorders of binocular vision	sense organs
275.53	0.1336	0.0612	1.143	0.028986	33497	280	33217	Disorders of phosphorus metabolism	endocrine/metabolic
350	0.0486	0.0223	1.0498	0.029259	34909	2237	32672	Abnormal movement	neurological
292.4	0.0561	0.0258	1.0577	0.029311	32169	1681	30488	Altered mental status	mental disorders
79	0.0895	0.0411	1.0937	0.029526	31030	649	30381	Viral infection	infectious diseases
381.9	0.2187	0.1012	1.2445	0.030733	32110	102	32008	Otorrhea	sense organs
580.3	0.1317	0.0611	1.1408	0.031205	29864	280	29584	Nephritis and nephropathy without mention of glomerulonephritis	genitourinary
772.3	0.0575	0.0268	1.0591	0.031796	33743	1516	32227	Muscle weakness	symptoms
292	0.0438	0.0204	1.0448	0.031991	33277	2789	30488	Neurological disorders	mental disorders
41.12	0.1115	0.052	1.1179	0.032174	31871	389	31482	Methicillin resistant Staphylococcus aureus	infectious diseases
480.5	0.1921	0.0898	1.2117	0.032531	29079	130	28949	Bronchopneumonia and lung abscess	respiratory
278.3	0.1855	0.0873	1.2039	0.033478	27923	137	27786	Localized adiposity	endocrine/metabolic
426	0.058	0.0274	1.0598	0.034002	26224	1541	24683	Cardiac conduction disorders	circulatory system
555	-0.0616	0.0291	0.9403	0.034165	26941	1310	25631	Inflammatory bowel disease and other gastroenteritis and colitis	digestive
292.1	0.0964	0.0457	1.1012	0.034716	30994	506	30488	Aphasia/speech disturbance	mental disorders
733.8	0.1309	0.0623	1.1399	0.035608	30005	268	29737	Malunion and nonunion of fracture	musculoskeletal
656.8	0.211	0.1011	1.235	0.0368	36313	125	36188	Perinatal jaundice	pregnancy complications
721	0.0538	0.026	1.0552	0.03878	31321	1672	29649	Spondylosis and allied disorders	musculoskeletal
557.1	0.1346	0.066	1.1441	0.041537	25874	243	25631	Celiac disease	digestive
735.1	-0.1923	0.0946	0.825	0.042136	31911	116	31795	Flat foot	musculoskeletal
615	0.1325	0.0658	1.1417	0.044183	33210	241	32969	Endometriosis	genitourinary
281.9	0.1967	0.0979	1.2173	0.044535	24992	110	24882	Deficiency anemias	hematopoietic
512.8	0.0331	0.0165	1.0337	0.044885	25389	4903	20486	Cough	respiratory
745	0.0268	0.0135	1.0271	0.046829	30943	8211	22732	Pain in joint	musculoskeletal
599.4	0.0577	0.0291	1.0594	0.0477	28472	1307	27165	Urinary incontinence	genitourinary
612	-0.1247	0.063	0.8828	0.047862	31091	263	30828	Breast conditions, congenital or relating to hormones	genitourinary
556.1	0.1982	0.1005	1.2192	0.048697	25734	103	25631	Ulceration of intestine	digestive
528.1	-0.1245	0.0634	0.8829	0.049543	34854	260	34594	Stomatitis and mucositis	digestive
841	0.0886	0.0453	1.0926	0.050525	32637	517	32120	Sprains and strains of back and neck	injuries & poisonings
760	0.0297	0.0152	1.0301	0.050879	32346	5626	26720	Back pain	symptoms
555.2	-0.092	0.0472	0.9121	0.051222	26111	480	25631	Ulcerative colitis	digestive
427.22	0.0838	0.043	1.0874	0.051223	25281	598	24683	Atrial flutter	circulatory system
200	-0.0985	0.0505	0.9062	0.051273	35936	412	35524	Myeloproliferative disease	neoplasms
295.1	-0.1825	0.0938	0.8332	0.051692	22002	118	21884	Schizophrenia	mental disorders
357	0.0817	0.042	1.0852	0.051838	33919	602	33317	Inflammatory and toxic neuropathy	neurological
568.1	0.1316	0.0677	1.1406	0.052125	31307	229	31078	Peritoneal adhesions (postoperative) (postinfection)	digestive
573	0.0818	0.0423	1.0853	0.052911	31071	593	30478	Other disorders of liver	digestive
588	0.0921	0.0481	1.0965	0.055544	30036	452	29584	Disorders resulting from impaired renal function	genitourinary
705	0.1671	0.0874	1.1819	0.055788	33227	137	33090	Disorders of sweat glands	dermatologic
262	0.166	0.0873	1.1805	0.057147	26804	138	26666	Mineral deficiency NEC	endocrine/metabolic
496.2	0.0814	0.0428	1.0848	0.057265	29962	592	29370	Chronic bronchitis	respiratory
580.32	0.1826	0.0962	1.2003	0.057577	29697	113	29584	Nephritis and nephropathy with pathological lesion	genitourinary
418	0.0275	0.0145	1.0279	0.058036	31893	6816	25077	Nonspecific chest pain	circulatory system
611.1	-0.058	0.0308	0.9436	0.05959	31969	1141	30828	Abnormal mammogram	genitourinary
249	0.1475	0.0783	1.1589	0.059768	29765	170	29595	Secondary diabetes mellitus	endocrine/metabolic
561	-0.0524	0.0279	0.9489	0.06056	27045	1414	25631	Symptoms involving digestive system	digestive
556	0.1774	0.0948	1.1941	0.06136	25747	116	25631	Ulceration of the lower GI tract	digestive
305.2	0.106	0.057	1.1119	0.062733	22213	329	21884	Eating disorder	mental disorders
281.11	-0.1416	0.0761	0.8679	0.06278	25065	183	24882	Pernicious anemia	hematopoietic
480	0.0377	0.0203	1.0384	0.063394	31727	2778	28949	Pneumonia	respiratory
681	0.0431	0.0234	1.044	0.066034	33146	2015	31131	Superficial cellulitis and abscess	dermatologic
327.3	0.0418	0.0228	1.0426	0.067072	31120	2157	28963	Sleep apnea	neurological
274.11	0.1503	0.0822	1.1622	0.06738	35985	154	35831	Gouty arthropathy	endocrine/metabolic
433.1	0.0704	0.0386	1.0729	0.068305	32692	743	31949	Occlusion and stenosis of precerebral arteries	circulatory system
367.8	-0.1352	0.0742	0.8735	0.068353	34031	190	33841	Hypermetropia	sense organs
264.9	-0.1182	0.0649	0.8886	0.068583	26940	274	26666	Lack of normal physiological development, unspecified	endocrine/metabolic
172.2	0.0514	0.0283	1.0528	0.069414	33189	1407	31782	Other non-epithelial cancer of skin	neoplasms
614.3	-0.1573	0.0867	0.8544	0.069605	33108	139	32969	Pelvic inflammatory disease (PID)	genitourinary
481	0.1295	0.0714	1.1382	0.069773	29156	207	28949	Influenza	respiratory
721.1	0.0481	0.0266	1.0493	0.070511	31242	1593	29649	Spondylosis without myelopathy	musculoskeletal
426.7	0.1692	0.0939	1.1843	0.071643	24802	119	24683	Abnormal electrocardiogram [ECG] [EKG]	circulatory system
452.2	0.0689	0.0383	1.0713	0.072319	29949	728	29221	Deep vein thrombosis [DVT]	circulatory system
509	0.036	0.0203	1.0367	0.076048	30576	2860	27716	Respiratory failure, insufficiency, arrest	respiratory
41.1	0.0612	0.0346	1.0631	0.076939	32376	894	31482	Staphylococcus infections	infectious diseases
681.6	0.1612	0.0914	1.1749	0.07769	31256	125	31131	Cellulitis and abscess of foot, toe	dermatologic
264.1	-0.1365	0.0774	0.8724	0.077731	26855	189	26666	Short stature	endocrine/metabolic
980	0.065	0.037	1.0671	0.07898	35929	775	35154	Encounter for long-term (current) use of antibiotics	infectious diseases
635.3	0.1802	0.1026	1.1975	0.079116	34229	101	34128	Placenta previa and abruptio placenta	pregnancy complications
573.3	0.177	0.1009	1.1936	0.079267	30581	103	30478	Hepatomegaly	digestive
756	-0.1357	0.0774	0.8731	0.079667	35844	177	35667	Other congenital musculoskeletal anomalies	congenital anomalies
797.1	-0.141	0.0804	0.8685	0.079672	35927	161	35766	Cardiogenic shock	symptoms
415.11	0.076	0.0434	1.0789	0.07971	32214	563	31651	Pulmonary embolism and infarction, acute	circulatory system
580	0.0857	0.049	1.0895	0.080276	30021	437	29584	Nephritis; nephrosis; renal sclerosis	genitourinary
586.12	-0.1511	0.0868	0.8597	0.081815	29728	144	29584	Vesicoureteral reflux	genitourinary
612.2	-0.123	0.0708	0.8843	0.082158	31036	208	30828	Hypertrophy of breast (Gynecomastia)	genitourinary
782.6	0.1469	0.0848	1.1583	0.083165	30821	145	30676	Pallor and flushing	symptoms
681.2	0.1277	0.0739	1.1362	0.08403	31323	192	31131	Cellulitis and abscess of face/neck	dermatologic
962	0.1651	0.0958	1.1795	0.084755	28835	114	28721	Poisoning by hormones and synthetic substitutes	injuries & poisonings
536.8	-0.0874	0.0507	0.9163	0.084756	32341	409	31932	Dyspepsia and other specified disorders of function of stomach	digestive
803	0.0526	0.0305	1.054	0.085236	31729	1149	30580	Fracture of upper limb	injuries & poisonings
38.3	0.0608	0.0354	1.0627	0.085914	32335	853	31482	Bacteremia	infectious diseases
8	0.0762	0.0446	1.0792	0.087738	35836	529	35307	Intestinal infection	infectious diseases
433.12	0.1659	0.0972	1.1805	0.087856	32060	111	31949	Cerebral atherosclerosis	circulatory system
704.1	0.0899	0.0528	1.094	0.088854	34291	377	33914	Alopecia	dermatologic
184.2	-0.1325	0.0782	0.8759	0.090258	31246	170	31076	Cancer of other female genital organs (excluding uterus and ovary)	neoplasms
282	0.1754	0.1037	1.1917	0.090691	24985	103	24882	Hereditary hemolytic anemias	hematopoietic
389	0.0434	0.0257	1.0443	0.091265	34736	1668	33068	Hearing loss	sense organs
569	0.0477	0.0283	1.0489	0.092114	32436	1358	31078	Other disorders of intestine	digestive
571.51	0.0614	0.0365	1.0633	0.092538	31278	800	30478	Cirrhosis of liver without mention of alcohol	digestive
433.31	0.0564	0.0335	1.058	0.092611	32930	981	31949	Transient cerebral ischemia	circulatory system
704.2	-0.1584	0.0942	0.8535	0.092689	34033	119	33914	Hirsutism	dermatologic
241.2	0.0555	0.033	1.0571	0.092836	28817	996	27821	Nontoxic multinodular goiter	endocrine/metabolic
327.32	0.0402	0.024	1.041	0.093606	30903	1940	28963	Obstructive sleep apnea	neurological
170	-0.0881	0.0526	0.9156	0.093733	36570	380	36190	Cancer of bone and connective tissue	neoplasms
184.11	0.0862	0.0515	1.09	0.093961	31474	398	31076	Malignant neoplasm of ovary	neoplasms
174	-0.0358	0.0214	0.9648	0.093961	32574	2532	30042	Breast cancer	neoplasms
782.3	0.0341	0.0203	1.0346	0.093984	33522	2846	30676	Edema	symptoms
41	0.0364	0.0217	1.0371	0.094043	33848	2366	31482	Bacterial infection NOS	infectious diseases
709.7	0.1503	0.09	1.1621	0.095077	30584	128	30456	Unspecified diffuse connective tissue disease	dermatologic
586.2	0.0995	0.0599	1.1046	0.096639	29875	291	29584	Cyst of kidney, acquired	genitourinary
411	0.0326	0.0197	1.0331	0.098873	33482	3468	30014	Ischemic Heart Disease	circulatory system
550.5	0.0959	0.0583	1.1007	0.099815	33386	309	33077	Ventral hernia	digestive
611.11	-0.0782	0.0476	0.9248	0.100396	31295	467	30828	Mammographic microcalcification	genitourinary
654.1	0.1411	0.086	1.1515	0.101047	35547	145	35402	Abnormality of organs and soft tissues of pelvis complicating pregnancy, childbirth, or the puerperium	pregnancy complications
362.4	0.1365	0.0833	1.1463	0.10112	33641	149	33492	Retinal vascular changes and abnomalities	sense organs
184.1	0.0767	0.0473	1.0797	0.10468	31549	473	31076	Malignant neoplasm of ovary and other uterine adnexa	neoplasms
536	-0.0589	0.0365	0.9428	0.106803	32732	800	31932	Disorders of function of stomach	digestive
454.11	0.1204	0.0747	1.1279	0.107281	29409	188	29221	Varicose veins of lower extremity, symptomtic	circulatory system
512.9	0.0295	0.0184	1.03	0.107918	24378	3892	20486	Other dyspnea	respiratory
947	0.095	0.0592	1.0997	0.108254	29485	299	29186	Urticaria	dermatologic
800.3	0.091	0.0567	1.0953	0.108694	30904	324	30580	Fracture of tibia and fibula	injuries & poisonings
175	-0.056	0.035	0.9456	0.109598	29567	876	28691	Acquired absence of breast	neoplasms
599.5	0.0465	0.0291	1.0476	0.109681	28484	1319	27165	Frequency of urination and polyuria	genitourinary
590	-0.0721	0.0452	0.9305	0.110516	26391	522	25869	Pyelonephritis	genitourinary
555.1	-0.0495	0.0311	0.9517	0.11113	26770	1139	25631	Regional enteritis	digestive
153.3	0.0849	0.0535	1.0886	0.112523	31987	367	31620	Malignant neoplasm of rectum, rectosigmoid junction, and anus	neoplasms
721.2	0.1182	0.0745	1.1254	0.112758	29836	187	29649	Spondylosis with myelopathy	musculoskeletal
596	0.0575	0.0365	1.0592	0.115795	34262	796	33466	Other disorders of bladder	genitourinary
174.1	-0.0341	0.0217	0.9665	0.116295	32498	2456	30042	Breast cancer [female]	neoplasms
596.5	0.062	0.0397	1.0639	0.118266	34139	673	33466	Functional disorders of bladder	genitourinary
502	0.0909	0.0582	1.0952	0.118413	28029	313	27716	Postinflammatory pulmonary fibrosis	respiratory
743.11	0.0361	0.0231	1.0367	0.118679	31495	2354	29141	Osteoporosis NOS	musculoskeletal
285	0.023	0.0148	1.0233	0.118922	31059	6177	24882	Other anemias	hematopoietic
172.3	0.1532	0.0986	1.1656	0.12018	31889	107	31782	Carcinoma in situ of skin	neoplasms
585.2	0.084	0.0543	1.0876	0.121922	29939	355	29584	Renal failure NOS	genitourinary
415	0.0401	0.0261	1.041	0.123587	33267	1616	31651	Pulmonary heart disease	circulatory system
535.8	0.1093	0.0712	1.1155	0.124581	32140	208	31932	Other specified gastritis	digestive
555.21	-0.1189	0.0778	0.8879	0.1265	25806	175	25631	Ulcerative colitis (chronic)	digestive
217.1	-0.1393	0.0912	0.87	0.126511	32749	126	32623	Nevus, non-neoplastic	neoplasms
428.2	-0.0615	0.0403	0.9403	0.12671	31999	660	31339	Heart failure NOS	circulatory system
250.3	0.0441	0.0289	1.045	0.127587	30897	1302	29595	Insulin pump user	endocrine/metabolic
939	0.0437	0.0287	1.0446	0.127753	30511	1325	29186	Atopic/contact dermatitis due to other or unspecified	dermatologic
159	-0.0789	0.0519	0.9241	0.128549	33735	393	33342	Malignant neoplasm of other and ill-defined sites within the digestive organs and peritoneum	neoplasms
733.4	0.1202	0.0796	1.1277	0.130942	29900	163	29737	Aseptic necrosis of bone	musculoskeletal
681.5	0.0609	0.0405	1.0628	0.132189	31781	650	31131	Cellulitis and abscess of leg, except foot	dermatologic
288.2	0.0387	0.0258	1.0394	0.133027	30214	1667	28547	Elevated white blood cell count	hematopoietic
174.11	-0.0327	0.0218	0.9678	0.133593	32473	2431	30042	Malignant neoplasm of female breast	neoplasms
327.7	0.0656	0.0438	1.0678	0.134381	29516	553	28963	Sleep related movement disorders	neurological
496.3	0.0957	0.064	1.1004	0.134767	29627	257	29370	Bronchiectasis	respiratory
244.1	0.049	0.0328	1.0502	0.135755	28828	1007	27821	Secondary hypothyroidism	endocrine/metabolic
588.1	0.0806	0.0541	1.084	0.136246	29940	356	29584	Renal osteodystrophy	genitourinary
394.2	0.1213	0.0816	1.129	0.137111	31029	156	30873	Mitral valve disease	circulatory system
327.71	0.0684	0.0461	1.0708	0.138196	29461	498	28963	Restless legs syndrome	neurological
580.31	0.1112	0.0752	1.1176	0.139485	29768	184	29584	Nephritis and nephropathy in diseases classified elsewhere	genitourinary
315.3	0.1154	0.0783	1.1223	0.140585	34974	173	34801	Mental retardation	mental disorders
288	0.0347	0.0235	1.0353	0.140645	30561	2014	28547	Diseases of white blood cells	hematopoietic
274.1	0.0657	0.045	1.0679	0.144782	36356	525	35831	Gout	endocrine/metabolic
585.32	0.064	0.0439	1.066	0.145426	30129	545	29584	End stage renal disease	genitourinary
578.1	0.1028	0.0706	1.1083	0.145499	29937	210	29727	Hematemesis	digestive
415.2	0.0473	0.0325	1.0484	0.145513	32667	1016	31651	Chronic pulmonary heart disease	circulatory system
264.3	-0.0963	0.0662	0.9082	0.145704	26940	274	26666	Delayed milestones	endocrine/metabolic
611	-0.0318	0.0219	0.9687	0.145937	33189	2361	30828	Abnormal findings on mammogram or breast exam	genitourinary
401.3	0.0578	0.0399	1.0595	0.147348	22295	697	21598	Other hypertensive complications	circulatory system
586.1	-0.1233	0.0853	0.884	0.148156	29733	149	29584	Anatomical abnormatilies of kidney and ureters	genitourinary
276.14	0.0293	0.0203	1.0297	0.14851	28531	2891	25640	Hypopotassemia	endocrine/metabolic
724.8	0.1284	0.0893	1.1371	0.150538	29779	130	29649	Other symptoms referable to back	musculoskeletal
528	-0.0644	0.0448	0.9377	0.150601	35120	526	34594	Diseases of the oral soft tissues, excluding lesions specific for gingiva and tongue	digestive
695.42	0.0542	0.0377	1.0557	0.150872	30855	744	30111	Systemic lupus erythematosus	dermatologic
560.1	0.08	0.0558	1.0833	0.151956	25968	337	25631	Paralytic ileus	digestive
703.1	-0.0975	0.0681	0.9071	0.152096	34138	224	33914	Ingrowing nail	dermatologic
380.1	0.1069	0.0747	1.1129	0.152248	34871	187	34684	Otitis externa	sense organs
415.1	0.0595	0.0418	1.0613	0.15469	32258	607	31651	Acute pulmonary heart disease	circulatory system
627.1	0.0648	0.0455	1.0669	0.154728	26701	515	26186	Postmenopausal bleeding	genitourinary
592.11	0.1164	0.0818	1.1234	0.155078	26023	154	25869	Acute cystitis	genitourinary
473	0.0492	0.0347	1.0505	0.155693	26776	895	25881	Diseases of the larynx and vocal cords	respiratory
695.4	0.0523	0.0369	1.0536	0.15627	30891	780	30111	Lupus (localized and systemic)	dermatologic
536.3	-0.0902	0.0636	0.9137	0.156307	32191	259	31932	Gastroparesis	digestive
270.38	-0.1406	0.0995	0.8688	0.157573	35158	106	35052	Other specified disorders of plasma protein metabolism	endocrine/metabolic
149	0.084	0.0594	1.0876	0.157578	36406	296	36110	Cancer of larynx, pharynx, nasal cavities	neoplasms
155.1	-0.1271	0.0902	0.8807	0.158719	33471	129	33342	Malignant neoplasm of liver, primary	neoplasms
737.3	0.0584	0.0415	1.0601	0.159529	32411	616	31795	Kyphoscoliosis and scoliosis	musculoskeletal
565	-0.0549	0.039	0.9466	0.159946	31779	701	31078	Anal and rectal conditions	digestive
728	-0.1404	0.0999	0.869	0.160042	28104	104	28000	Disorders of muscle, ligament, and fascia	musculoskeletal
698	0.0713	0.0508	1.0739	0.160303	35786	408	35378	Pruritus and related conditions	dermatologic
568	0.0783	0.0561	1.0815	0.162822	31412	334	31078	Other disorders of peritoneum	digestive
622.1	0.1014	0.0727	1.1067	0.163043	35863	199	35664	Polyp of corpus uteri	genitourinary
728.7	-0.0657	0.0472	0.9364	0.163993	28477	477	28000	Fasciitis	musculoskeletal
610.4	-0.1044	0.0752	0.9009	0.16526	31013	185	30828	Benign neoplasm of breast	genitourinary
707.3	0.1312	0.0946	1.1402	0.165304	35508	116	35392	Chronic ulcer of unspecified site	dermatologic
420.2	0.0673	0.0487	1.0696	0.167175	34800	443	34357	Pericarditis	circulatory system
704	0.0619	0.0451	1.0638	0.170209	34433	519	33914	Diseases of hair and hair follicles	dermatologic
414	-0.0484	0.0353	0.9528	0.17057	30885	871	30014	Other forms of chronic heart disease	circulatory system
427.6	0.0738	0.0539	1.0766	0.170773	25049	366	24683	Premature beats	circulatory system
389.1	0.0448	0.0328	1.0459	0.170921	34088	1020	33068	Sensorineural hearing loss	sense organs
250.1	0.0446	0.0327	1.0456	0.172551	30601	1006	29595	Type 1 diabetes	endocrine/metabolic
359	0.0637	0.0467	1.0657	0.172637	33804	487	33317	Muscular dystrophies and other myopathies	neurological
382	0.0644	0.0473	1.0666	0.173206	32478	470	32008	Otalgia	sense organs
199	-0.0436	0.0321	0.9573	0.173757	29416	1053	28363	Neoplasm of uncertain behavior	neoplasms
341	0.0686	0.0508	1.0711	0.176329	29365	409	28956	Other demyelinating diseases of central nervous system	neurological
513	0.0533	0.0395	1.0548	0.176373	35238	685	34553	Respiratory abnormalities	respiratory
300.3	-0.0955	0.0707	0.9089	0.176537	22096	212	21884	Obsessive-compulsive disorders	mental disorders
264	-0.0569	0.0424	0.9447	0.179545	27390	724	26666	Lack of normal physiological development	endocrine/metabolic
433.3	0.0437	0.0326	1.0447	0.180011	32990	1041	31949	Cerebral ischemia	circulatory system
495	0.0293	0.0219	1.0297	0.180012	31734	2364	29370	Asthma	respiratory
800.2	0.0997	0.0744	1.1049	0.180259	30767	187	30580	Fracture of unspecified part of femur	injuries & poisonings
758.1	0.1085	0.081	1.1146	0.180634	35926	168	35758	Chromosomal anomalies	congenital anomalies
359.2	0.0638	0.0478	1.0659	0.181794	33782	465	33317	Myopathy	neurological
454.1	0.0886	0.0667	1.0927	0.183668	29458	237	29221	Varicose veins of lower extremity	circulatory system
260	0.0327	0.0246	1.0332	0.183687	28523	1857	26666	Protein-calorie malnutrition	endocrine/metabolic
260.22	0.1144	0.0861	1.1212	0.184179	26808	142	26666	Nutritional marasmus	endocrine/metabolic
295	-0.069	0.0521	0.9333	0.185606	22271	387	21884	Schizophrenia and other psychotic disorders	mental disorders
244.2	0.0656	0.0496	1.0678	0.185643	28250	429	27821	Acquired hypothyroidism	endocrine/metabolic
367.2	-0.0789	0.0597	0.9241	0.185775	34136	295	33841	Astigmatism	sense organs
729	-0.0736	0.0557	0.929	0.185834	28339	339	28000	Other disorders of soft tissues	musculoskeletal
520	-0.1	0.0756	0.9048	0.18586	34041	187	33854	Disorders of tooth development	digestive
381.2	0.0462	0.0349	1.0473	0.186038	32882	874	32008	Eustachian tube disorders	sense organs
716.9	0.0449	0.0341	1.046	0.187735	31167	932	30235	Arthropathy NOS	musculoskeletal
170.2	-0.0831	0.0632	0.9203	0.18852	36452	262	36190	Cancer of connective tissue	neoplasms
963	-0.0615	0.0471	0.9403	0.191073	29199	478	28721	Poisoning by primarily systemic agents	injuries & poisonings
456	0.0831	0.0636	1.0866	0.191346	29482	261	29221	Chronic venous insufficiency [CVI]	circulatory system
250.22	0.0581	0.0445	1.0598	0.191725	30134	539	29595	Type 2 diabetes with renal manifestations	endocrine/metabolic
530.2	0.0792	0.0609	1.0824	0.193238	24263	283	23980	Esophageal bleeding (varices/hemorrhage)	digestive
625.1	-0.0891	0.0686	0.9147	0.193701	32590	224	32366	Dyspareunia	genitourinary
960	0.0457	0.0352	1.0467	0.194336	29589	868	28721	Poisoning by antibiotics	injuries & poisonings
611.3	-0.0349	0.027	0.9657	0.196145	32330	1502	30828	Lump or mass in breast	genitourinary
875	0.1252	0.0972	1.1334	0.197644	33352	110	33242	Non-healing surgical wound	injuries & poisonings
401	0.0174	0.0135	1.0176	0.197849	33514	11916	21598	Hypertension	circulatory system
626.8	-0.1149	0.0893	0.8915	0.198183	26319	133	26186	Infertility, female	genitourinary
585	0.0231	0.0181	1.0234	0.201629	33277	3693	29584	Renal failure	genitourinary
259	-0.1025	0.0804	0.9025	0.202058	32231	163	32068	Other endocrine disorders	endocrine/metabolic
963.1	-0.0607	0.0477	0.9411	0.203307	29186	465	28721	Antineoplastic and immunosuppressive drugs causing adverse effects	injuries & poisonings
384.4	0.1108	0.0879	1.1171	0.207462	32143	135	32008	Perforation of tympanic membrane	sense organs
427	0.0176	0.014	1.0178	0.20817	32013	7330	24683	Cardiac dysrhythmias	circulatory system
426.2	0.0648	0.0516	1.067	0.209166	25085	402	24683	Atrioventricular [AV] block	circulatory system
287.32	0.0807	0.0643	1.084	0.209295	30207	254	29953	Secondary thrombocytopenia	hematopoietic
840.3	-0.0763	0.0608	0.9265	0.20932	32405	285	32120	Joint/ligament sprain	injuries & poisonings
743.1	0.0268	0.0214	1.0272	0.209834	31927	2786	29141	Osteoporosis	musculoskeletal
559	0.0899	0.0717	1.094	0.209974	25835	204	25631	Ileostomy status	digestive
277	0.0781	0.0624	1.0813	0.210488	35570	270	35300	Other disorders of metabolism	endocrine/metabolic
426.32	0.0834	0.0666	1.0869	0.21053	24924	241	24683	Left bundle branch block	circulatory system
292.11	0.0896	0.0719	1.0938	0.212474	30689	201	30488	Aphasia	mental disorders
859	-0.0683	0.0548	0.934	0.212949	32617	350	32267	Complication due to other implant and internal device	injuries & poisonings
454	0.0716	0.0575	1.0742	0.213301	29540	319	29221	Varicose veins	circulatory system
276	0.0182	0.0146	1.0184	0.214077	31871	6231	25640	Disorders of fluid, electrolyte, and acid-base balance	endocrine/metabolic
428.3	-0.0415	0.0334	0.9593	0.214211	32310	971	31339	Heart failure with reduced EF [Systolic or combined heart failure]	circulatory system
585.31	0.0694	0.056	1.0719	0.215437	29916	332	29584	Renal dialysis	genitourinary
296.22	0.0262	0.0212	1.0266	0.216671	24463	2579	21884	Major depressive disorder	mental disorders
41.2	0.0552	0.0447	1.0567	0.216997	32012	530	31482	Streptococcus infection	infectious diseases
574.1	0.048	0.0389	1.0492	0.217491	34622	700	33922	Cholelithiasis	digestive
459	0.0648	0.0526	1.067	0.217632	31788	379	31409	Other disorders of circulatory system	circulatory system
585.1	0.0257	0.0208	1.026	0.218198	32251	2667	29584	Acute renal failure	genitourinary
286.2	0.0296	0.024	1.03	0.218302	31948	1995	29953	Encounter for long-term (current) use of anticoagulants	hematopoietic
636.2	-0.0674	0.0548	0.9348	0.219218	34486	358	34128	Early onset of delivery	pregnancy complications
38	0.0293	0.0239	1.0298	0.219995	33421	1939	31482	Septicemia	infectious diseases
520.2	-0.0947	0.0773	0.9097	0.220556	34033	179	33854	Disturbances in tooth eruption	digestive
724	0.0595	0.0486	1.0613	0.220655	30096	447	29649	Other and unspecified disorders of back	musculoskeletal
367	-0.0337	0.0275	0.9669	0.221538	35277	1436	33841	Disorders of refraction and accommodation; blindness and low vision	sense organs
411.4	0.0258	0.0211	1.0261	0.221759	32996	2982	30014	Coronary atherosclerosis	circulatory system
452	0.0342	0.028	1.0348	0.22323	30617	1396	29221	Other venous embolism and thrombosis	circulatory system
316.1	0.0861	0.0707	1.0899	0.2235	30181	208	29973	Polyneuropathy due to drugs	mental disorders
594.3	0.0719	0.0591	1.0746	0.223588	34553	301	34252	Calculus of ureter	genitourinary
327.1	-0.0963	0.0791	0.9082	0.223618	29131	168	28963	Hypersomnia	neurological
274	0.0528	0.0434	1.0543	0.22393	36397	566	35831	Gout and other crystal arthropathies	endocrine/metabolic
624.9	0.0464	0.0382	1.0475	0.22496	33100	734	32366	stress incontinence, female	genitourinary
571.5	0.0333	0.0275	1.0338	0.227391	31912	1434	30478	Other chronic nonalcoholic liver disease	digestive
537	0.0594	0.0493	1.0612	0.228124	32363	431	31932	Other disorders of stomach and duodenum	digestive
455	0.0526	0.0438	1.054	0.229218	29778	557	29221	Hemorrhoids	circulatory system
540	0.0991	0.0826	1.1042	0.229905	36693	154	36539	Appendiceal conditions	digestive
275.5	0.0472	0.0394	1.0483	0.230912	33901	684	33217	Disorders of calcium/phosphorus metabolism	endocrine/metabolic
701	0.0352	0.0295	1.0358	0.232029	34014	1243	32771	Other hypertrophic and atrophic conditions of skin	dermatologic
701.2	0.0476	0.0398	1.0487	0.232594	33437	666	32771	Scar conditions and fibrosis of skin	dermatologic
204	-0.0583	0.0489	0.9433	0.232868	35963	439	35524	Leukemia	neoplasms
540.1	0.1004	0.0842	1.1057	0.232961	36687	148	36539	Appendicitis	digestive
495.1	0.0911	0.0764	1.0953	0.233339	29550	180	29370	Chronic obstructive asthma	respiratory
681.3	-0.0725	0.0609	0.93	0.233353	31414	283	31131	Cellulitis and abscess of arm/hand	dermatologic
803.21	0.1151	0.0968	1.122	0.233996	30691	111	30580	Colles' fracture	injuries & poisonings
535	0.0542	0.0456	1.0557	0.234078	32445	513	31932	Gastritis and duodenitis	digestive
599.2	0.0462	0.0389	1.0473	0.234798	27876	711	27165	Retention of urine	genitourinary
401.1	0.0162	0.0136	1.0163	0.234902	33341	11743	21598	Essential hypertension	circulatory system
276.5	0.0254	0.0214	1.0257	0.236539	28149	2509	25640	Hypovolemia	endocrine/metabolic
172	0.0295	0.025	1.03	0.236941	33617	1835	31782	Skin cancer	neoplasms
977	0.0428	0.0363	1.0437	0.238515	29536	815	28721	Personal history of allergy to medicinal agents	injuries & poisonings
172.21	-0.0628	0.0533	0.9391	0.238593	32156	374	31782	Basal cell carcinoma	neoplasms
189.21	-0.0902	0.0767	0.9137	0.2394	36378	178	36200	Malignant neoplasm of bladder	neoplasms
278	0.0198	0.0169	1.02	0.239827	31995	4209	27786	Overweight, obesity and other hyperalimentation	endocrine/metabolic
715.1	0.0628	0.0536	1.0648	0.241155	31201	365	30836	Sacroiliitis NEC	musculoskeletal
441	-0.0877	0.0749	0.916	0.241919	31870	186	31684	Vascular insufficiency of intestine	circulatory system
394.1	-0.096	0.0821	0.9084	0.242229	31028	155	30873	Mitral valve stenosis and aortic valve stenosis	circulatory system
197	-0.0218	0.0186	0.9784	0.24269	31807	3444	28363	Chemotherapy	neoplasms
803.2	0.0474	0.0406	1.0486	0.24273	31219	639	30580	Fracture of radius and ulna	injuries & poisonings
765	-0.0531	0.0455	0.9483	0.24275	33040	512	32528	Cervical radiculitis	symptoms
792	0.0377	0.0323	1.0384	0.242891	30470	1042	29428	Abnormal Papanicolaou smear of cervix and cervical HPV	genitourinary
276.1	0.0192	0.0165	1.0194	0.243537	30362	4722	25640	Electrolyte imbalance	endocrine/metabolic
361	0.1029	0.0884	1.1084	0.244572	33827	133	33694	Retinal detachments and defects	sense organs
352.1	0.0762	0.0655	1.0792	0.244711	31997	245	31752	Trigeminal nerve disorders [CN5]	neurological
386.9	-0.0253	0.0218	0.975	0.245877	33555	2418	31137	Dizziness and giddiness (Light-headedness and vertigo)	sense organs
245	-0.0483	0.0417	0.9528	0.247079	28431	610	27821	Thyroiditis	endocrine/metabolic
690.1	0.0856	0.0739	1.0894	0.247098	31283	191	31092	Seborrheic dermatitis	dermatologic
635.2	-0.0842	0.0727	0.9193	0.247291	34329	201	34128	Antepartum hemorrhage, abruptio placentae, and placenta previa	pregnancy complications
420	0.0485	0.0419	1.0497	0.247554	34958	601	34357	Carditis	circulatory system
752	0.0754	0.0653	1.0783	0.248188	36285	251	36034	Nervous system congenital anomalies	congenital anomalies
395.1	0.0319	0.0276	1.0324	0.248595	32331	1458	30873	Nonrheumatic mitral valve disorders	circulatory system
193	0.0589	0.0511	1.0607	0.249145	35972	401	35571	Thyroid cancer	neoplasms
571	0.0304	0.0264	1.0309	0.249973	32045	1567	30478	Chronic liver disease and cirrhosis	digestive
442.1	0.0682	0.0593	1.0706	0.250425	31983	299	31684	Aortic aneurysm	circulatory system
170.1	-0.0872	0.0759	0.9165	0.250576	36372	182	36190	Bone cancer	neoplasms
377.3	-0.1048	0.092	0.9005	0.254314	32108	123	31985	Optic neuritis/neuropathy	sense organs
819	0.0737	0.0648	1.0765	0.254836	36053	249	35804	Skull and face fracture and other intercranial injury	injuries & poisonings
155	-0.0909	0.08	0.9131	0.255763	33506	164	33342	Cancer of liver and intrahepatic bile duct	neoplasms
690	0.0836	0.0738	1.0872	0.256839	31284	192	31092	Erythematosquamous dermatosis	dermatologic
458.1	0.0623	0.0551	1.0643	0.25804	31754	345	31409	Orthostatic hypotension	circulatory system
297.1	-0.0651	0.0578	0.937	0.260334	22202	318	21884	Suicidal ideation	mental disorders
344	0.075	0.0667	1.0779	0.260721	29192	236	28956	Other paralytic syndromes	neurological
916	0.0534	0.0475	1.0548	0.261021	34320	464	33856	Contusion	injuries & poisonings
217	-0.0943	0.0844	0.91	0.263936	32770	147	32623	Vascular hamartomas and non-neoplastic nevi	neoplasms
716	0.0368	0.0331	1.0375	0.265447	31227	992	30235	Other arthropathies	musculoskeletal
292.2	0.0836	0.0752	1.0872	0.26575	30673	185	30488	Mild cognitive impairment	mental disorders
255.21	0.0617	0.0557	1.0637	0.267863	32407	339	32068	Glucocorticoid deficiency	endocrine/metabolic
384	0.0961	0.0869	1.1009	0.268669	32146	138	32008	Other disorders of tympanic membrane	sense organs
574	0.038	0.0345	1.0387	0.271184	34816	894	33922	Cholelithiasis and cholecystitis	digestive
110	0.0415	0.0377	1.0423	0.271699	32592	753	31839	Dermatophytosis / Dermatomycosis	infectious diseases
575	-0.0465	0.0423	0.9546	0.271818	34510	588	33922	Other biliary tract disease	digestive
598	-0.1018	0.0928	0.9032	0.272968	36534	121	36413	Abnormal findings on examination of urine	genitourinary
252.1	0.0528	0.0482	1.0543	0.273163	32525	457	32068	Hyperparathyroidism	endocrine/metabolic
433	0.0249	0.0227	1.0252	0.273456	34254	2305	31949	Cerebrovascular disease	circulatory system
792.1	0.0363	0.0333	1.037	0.275648	30405	977	29428	Papanicolaou smear of cervix or vagina with atypical squamous cells	genitourinary
255.2	0.0569	0.0523	1.0585	0.276961	32453	385	32068	Adrenal hypofunction	endocrine/metabolic
317.11	-0.1004	0.0928	0.9045	0.279559	30093	120	29973	Alcoholic liver damage	mental disorders
396	0.0413	0.0383	1.0421	0.281857	31597	724	30873	Abnormal heart sounds	circulatory system
342	0.0758	0.0705	1.0787	0.282519	29166	210	28956	Hemiplegia	neurological
573.5	-0.0683	0.0637	0.934	0.283611	30736	258	30478	Jaundice (not of newborn)	digestive
722	0.0246	0.023	1.0249	0.284193	31840	2191	29649	Intervertebral disc disorders	musculoskeletal
290	0.0408	0.0381	1.0416	0.284915	31269	781	30488	Delirium dementia and amnestic and other cognitive disorders	mental disorders
531.4	0.0976	0.0913	1.1025	0.284926	35341	124	35217	Peptic ulcer, site unspecified	digestive
427.12	-0.0514	0.0481	0.9499	0.285363	25146	463	24683	Paroxysmal ventricular tachycardia	circulatory system
946	-0.0959	0.0899	0.9086	0.286103	29315	129	29186	Anaphylactic shock NOS	injuries & poisonings
499	0.1054	0.099	1.1112	0.287055	36883	108	36775	Cystic fibrosis	respiratory
367.1	-0.0348	0.0327	0.9658	0.287867	34845	1004	33841	Myopia	sense organs
426.3	0.0598	0.0563	1.0616	0.288082	25021	338	24683	Bundle branch block	circulatory system
250.2	-0.0183	0.0173	0.9818	0.288379	33773	4178	29595	Type 2 diabetes	endocrine/metabolic
285.1	-0.0266	0.0251	0.9737	0.288452	26700	1818	24882	Acute posthemorrhagic anemia	hematopoietic
189.2	-0.0812	0.0765	0.922	0.288497	36379	179	36200	Cancer of bladder	neoplasms
573.9	0.0767	0.0724	1.0797	0.289876	30677	199	30478	Abnormal serum enzyme levels	digestive
278.1	0.0193	0.0183	1.0195	0.290583	31309	3523	27786	Obesity	endocrine/metabolic
994.1	0.0555	0.0526	1.0571	0.291034	34659	381	34278	Systemic inflammatory response syndrome (SIRS)	injuries & poisonings
830	0.0378	0.0359	1.0385	0.293449	35061	824	34237	Dislocation	injuries & poisonings
501	0.0618	0.059	1.0638	0.294544	28021	305	27716	Pneumonitis due to inhalation of food or vomitus	respiratory
681.1	-0.0666	0.0637	0.9355	0.295794	31389	258	31131	Cellulitis and abscess of fingers/toes	dermatologic
531.2	0.0876	0.0841	1.0916	0.297129	35364	147	35217	Gastric ulcer	digestive
195.3	0.0626	0.0601	1.0646	0.298035	28653	290	28363	Malignant neoplasm of head, face, and neck	neoplasms
332	0.0775	0.0744	1.0805	0.298092	29146	190	28956	Parkinson's disease	neurological
714.1	0.0321	0.031	1.0327	0.300479	31960	1124	30836	Rheumatoid arthritis	musculoskeletal
706.1	0.0443	0.0428	1.0453	0.300915	33679	589	33090	Acne	dermatologic
275	0.0263	0.0254	1.0266	0.300985	34919	1702	33217	Disorders of mineral metabolism	endocrine/metabolic
451.2	0.1044	0.101	1.1101	0.301261	29323	102	29221	Phlebitis and thrombophlebitis of lower extremities	circulatory system
803.1	0.0585	0.0566	1.0602	0.301296	30906	326	30580	Fracture of humerus	injuries & poisonings
702.1	-0.0337	0.0327	0.9668	0.30283	33909	1030	32879	Actinic keratosis	dermatologic
225	-0.0587	0.057	0.943	0.303562	35970	324	35646	Benign neoplasm of brain and other parts of nervous system	neoplasms
802	0.0738	0.0721	1.0766	0.306158	30780	200	30580	Fracture of pelvis	injuries & poisonings
994.21	0.0461	0.0451	1.0472	0.306354	34799	521	34278	Septic shock	injuries & poisonings
573.4	0.0842	0.0826	1.0879	0.307613	30631	153	30478	Acute and subacute necrosis of liver	digestive
696.42	0.075	0.0738	1.0779	0.3092	29648	191	29457	Psoriatic arthropathy	dermatologic
241	0.0289	0.0285	1.0293	0.309654	29182	1361	27821	Nontoxic nodular goiter	endocrine/metabolic
374.3	0.0697	0.0687	1.0722	0.310183	32028	221	31807	Ptosis of eyelid	sense organs
306.1	-0.0779	0.0768	0.925	0.310386	22063	179	21884	Mental disorders durring/after pregnancy	mental disorders
250.11	0.0873	0.0862	1.0913	0.310945	29738	143	29595	Type 1 diabetes with ketoacidosis	endocrine/metabolic
705.8	0.0932	0.092	1.0976	0.311034	33213	123	33090	Hyperhidrosis	dermatologic
726	-0.0208	0.0206	0.9794	0.311264	30778	2778	28000	Peripheral enthesopathies and allied syndromes	musculoskeletal
577.3	-0.0775	0.0768	0.9254	0.312707	35922	177	35745	Cyst and pseudocyst of pancreas	digestive
575.8	-0.0581	0.0577	0.9436	0.313826	34236	314	33922	Other disorders of biliary tract	digestive
337	0.0723	0.072	1.075	0.314973	29158	202	28956	Disorders of the autonomic nervous system	neurological
374.6	0.0499	0.0497	1.0512	0.315578	32240	433	31807	Dermatochalasis	sense organs
771	0.0618	0.0617	1.0637	0.31707	33105	274	32831	Musculoskeletal symptoms referable to limbs	symptoms
334	0.0599	0.06	1.0618	0.317653	29248	292	28956	Degenerative disease of the spinal cord	neurological
726.1	-0.0262	0.0263	0.9741	0.318119	29624	1624	28000	Enthesopathy	musculoskeletal
180.3	0.0485	0.0486	1.0497	0.318941	29877	449	29428	Cervical intraepithelial neoplasia [CIN] [Cervical dysplasia]	neoplasms
355	0.0659	0.0662	1.0681	0.319182	31992	240	31752	Complex regional/central pain syndrome	neurological
317.1	-0.0584	0.0587	0.9433	0.320119	30276	303	29973	Alcoholism	mental disorders
763	0.0313	0.0315	1.0318	0.320481	33627	1099	32528	Thoracic or lumbosacral neuritis or radiculitis, unspecified	symptoms
634.1	0.0769	0.0776	1.0799	0.321369	34306	178	34128	Missed abortion/Hydatidiform mole	pregnancy complications
539	-0.0387	0.0392	0.962	0.323895	36705	687	36018	Bariatric surgery	digestive
158	-0.0794	0.0805	0.9237	0.324062	33504	162	33342	Neoplasm of unspecified nature of digestive system	neoplasms
345.3	-0.0275	0.0279	0.9729	0.324803	30372	1416	28956	Convulsions	neurological
599	0.0173	0.0176	1.0174	0.325588	31090	3925	27165	Other symptoms/disorders or the urinary system	genitourinary
550.6	0.0483	0.0492	1.0495	0.326117	33514	437	33077	Incisional hernia	digestive
789	0.0155	0.0158	1.0156	0.327655	31739	4905	26834	Nausea and vomiting	symptoms
172.11	-0.0475	0.0487	0.9536	0.329162	32228	446	31782	Melanomas of skin	neoplasms
182	-0.0483	0.0498	0.9529	0.332849	30881	426	30455	Malignant neoplasm of uterus	neoplasms
686	0.0488	0.0505	1.05	0.333524	31545	414	31131	Other local infections of skin and subcutaneous tissue	dermatologic
195	-0.0273	0.0283	0.9731	0.334468	29739	1376	28363	Cancer, suspected or other	neoplasms
350.1	0.0372	0.0386	1.0379	0.335328	33380	708	32672	Abnormal involuntary movements	neurological
389.2	0.057	0.0593	1.0587	0.33655	33369	301	33068	Conductive hearing loss	sense organs
260.2	0.0366	0.0381	1.0373	0.336881	27406	740	26666	severe protein-calorie malnutrition	endocrine/metabolic
743.13	0.0358	0.0374	1.0365	0.337457	29916	775	29141	Other specified osteoporosis	musculoskeletal
281.1	-0.0436	0.0455	0.9574	0.338217	25402	520	24882	Megaloblastic anemia	hematopoietic
70.4	0.0739	0.0772	1.0767	0.338448	30556	175	30381	Chronic hepatitis	infectious diseases
338.1	0.0187	0.0195	1.0188	0.338614	32190	3055	29135	Acute pain	neurological
702	-0.0238	0.0249	0.9765	0.338784	32286	1870	30416	Degenerative skin conditions and other dermatoses	dermatologic
478	0.072	0.0753	1.0747	0.339004	26066	185	25881	Throat pain	respiratory
198.1	-0.0269	0.0282	0.9734	0.339368	29755	1392	28363	Secondary malignancy of lymph nodes	neoplasms
504	0.0705	0.074	1.0731	0.340191	27909	193	27716	Other alveolar and parietoalveolar pneumonopathy	respiratory
622	0.0619	0.065	1.0639	0.340819	35913	249	35664	Polyp of female genital organs	genitourinary
691	-0.0946	0.0998	0.9097	0.342969	31197	105	31092	Congenital anomalies of skin	dermatologic
427.42	0.077	0.0814	1.0801	0.34401	24842	159	24683	Cardiac arrest	circulatory system
427.8	0.0406	0.0429	1.0414	0.344543	25300	617	24683	Sinoatrial node dysfunction (Bradycardia)	circulatory system
495.2	0.0452	0.0479	1.0462	0.34542	29835	465	29370	Asthma with exacerbation	respiratory
949	0.0463	0.0491	1.0474	0.345713	29621	435	29186	Allergies, other	injuries & poisonings
835	-0.042	0.0447	0.9589	0.347293	34766	529	34237	Internal derangement of knee	injuries & poisonings
189	-0.0456	0.0485	0.9554	0.347331	36648	448	36200	Cancer of urinary organs (incl. kidney and bladder)	neoplasms
184	0.0392	0.0418	1.04	0.347686	31684	608	31076	Cancer of other female genital organs	neoplasms
695.8	0.079	0.0842	1.0823	0.347928	31238	146	31092	Other specified erythematous conditions	dermatologic
252	0.0423	0.0451	1.0432	0.348144	32591	523	32068	Disorders of parathyroid gland	endocrine/metabolic
700	-0.0735	0.0784	0.9291	0.348436	32939	168	32771	Corns and callosities	dermatologic
752.2	0.0756	0.081	1.0786	0.350241	36197	163	36034	Other specified congenital anomalies of nervous system	congenital anomalies
851	0.0662	0.071	1.0685	0.350864	32475	208	32267	Complications of transplants and reattached limbs	injuries & poisonings
747	-0.0286	0.0307	0.9718	0.351216	36072	1170	34902	Cardiac and circulatory congenital anomalies	congenital anomalies
276.11	0.0582	0.0625	1.0599	0.351439	25911	271	25640	Hyperosmolality and/or hypernatremia	endocrine/metabolic
627.21	0.0547	0.0587	1.0562	0.351603	26491	305	26186	Symptomatic artificial menopause	genitourinary
296.1	0.0316	0.0339	1.0321	0.352242	22821	937	21884	Bipolar	mental disorders
198.2	-0.0309	0.0332	0.9696	0.352273	29350	987	28363	Secondary malignancy of respiratory organs	neoplasms
592.13	0.0741	0.0797	1.0769	0.352754	26032	163	25869	Chronic interstitial cystitis	genitourinary
752.1	0.0908	0.0978	1.095	0.353185	36144	110	36034	Neural tube defects	congenital anomalies
278.11	0.0226	0.0244	1.0228	0.354788	29651	1865	27786	Morbid obesity	endocrine/metabolic
317	-0.0463	0.0501	0.9547	0.355091	30391	418	29973	Alcohol-related disorders	mental disorders
571.81	0.048	0.0521	1.0492	0.356899	30864	386	30478	Portal hypertension	digestive
627.22	0.0508	0.0552	1.0522	0.357237	26532	346	26186	Need for Hormone replacement therapy (postmenopausal)	genitourinary
430.3	-0.0893	0.0972	0.9145	0.35787	32059	110	31949	Subdural hemorrhage	circulatory system
244	0.0143	0.0156	1.0144	0.359941	33140	5319	27821	Hypothyroidism	endocrine/metabolic
747.13	-0.0552	0.0604	0.9463	0.361072	35210	308	34902	Congenital anomalies of great vessels	congenital anomalies
739	-0.0694	0.0764	0.9329	0.363327	31974	179	31795	Contracture of joint	musculoskeletal
840.2	0.0589	0.0648	1.0606	0.363809	32370	250	32120	Rotator cuff (capsule) sprain	injuries & poisonings
315.2	0.0704	0.0779	1.0729	0.366041	34987	186	34801	Speech and language disorder	mental disorders
280.1	0.0236	0.0262	1.0239	0.366912	26515	1633	24882	Iron deficiency anemias, unspecified or not due to blood loss	hematopoietic
854	-0.0482	0.0536	0.9529	0.368295	32633	366	32267	Complications of cardiac/vascular device, implant, and graft	injuries & poisonings
614.52	0.0392	0.0438	1.0399	0.371025	33522	553	32969	Vaginitis and vulvovaginitis	genitourinary
480.12	0.0855	0.0956	1.0893	0.371051	29064	115	28949	Pseudomonal pneumonia	respiratory
285.2	0.0235	0.0263	1.0237	0.372573	26508	1626	24882	Anemia of chronic disease	hematopoietic
297	-0.0475	0.0533	0.9536	0.372691	22259	375	21884	Suicidal ideation or attempt	mental disorders
790.1	-0.0872	0.098	0.9165	0.373388	35664	108	35556	Elevated sedimentation rate	symptoms
355.1	-0.0371	0.0419	0.9636	0.375288	32361	609	31752	Chronic pain syndrome	neurological
535.9	0.0769	0.087	1.0799	0.376957	32071	139	31932	Gastritis and duodenitis, NOS	digestive
159.2	-0.0839	0.095	0.9195	0.377111	33458	116	33342	Malignant neoplasm of small intestine, including duodenum	neoplasms
526.4	0.0718	0.082	1.0744	0.381223	34010	156	33854	Temporomandibular joint disorders	digestive
715	0.0419	0.0479	1.0427	0.381707	31296	460	30836	Other inflammatory spondylopathies	musculoskeletal
414.2	-0.0872	0.1	0.9165	0.383108	30119	105	30014	ASCVD	circulatory system
585.3	0.0214	0.0246	1.0216	0.383649	31460	1876	29584	Chronic renal failure [CKD]	genitourinary
737	0.0346	0.0398	1.0352	0.384222	32465	670	31795	Curvature of spine	musculoskeletal
225.1	-0.0517	0.0594	0.9496	0.38433	35944	298	35646	Benign neoplasm of brain, cranial nerves, meninges	neoplasms
38.1	-0.0538	0.0619	0.9476	0.384704	31756	274	31482	Gram negative septicemia	infectious diseases
411.2	0.0278	0.0321	1.0282	0.386297	31103	1089	30014	Myocardial infarction	circulatory system
530.9	-0.0664	0.0767	0.9358	0.386515	24158	178	23980	Heartburn	digestive
433.11	0.0857	0.099	1.0894	0.387093	32055	106	31949	Occlusion of cerebral arteries, with cerebral infarction	circulatory system
562	0.0262	0.0303	1.0266	0.387222	26876	1245	25631	Diverticulosis and diverticulitis	digestive
871	0.0408	0.0473	1.0416	0.388226	33712	470	33242	Open wounds of extremities	injuries & poisonings
379.2	0.031	0.036	1.0315	0.388496	32823	838	31985	Disorders of vitreous body	sense organs
965	0.0508	0.0591	1.0521	0.389642	29022	301	28721	Poisoning by analgesics, antipyretics, and antirheumatics	injuries & poisonings
807	0.0642	0.0747	1.0663	0.389922	30766	186	30580	Fracture of ribs	injuries & poisonings
196	-0.0325	0.0379	0.968	0.390188	29111	748	28363	Radiotherapy	neoplasms
743.12	0.0329	0.0384	1.0335	0.390687	29901	760	29141	Senile osteoporosis	musculoskeletal
613.7	0.0547	0.0641	1.0562	0.393642	33794	255	33539	Other signs and symptoms in breast	genitourinary
290.2	0.059	0.0693	1.0608	0.394174	30706	218	30488	Delirium due to conditions classified elsewhere	mental disorders
656	0.0496	0.0582	1.0509	0.394197	36576	388	36188	Other perinatal conditions of fetus or newborn	pregnancy complications
320	0.0804	0.0944	1.0837	0.394406	36430	117	36313	Meningitis	neurological
506	0.0292	0.0344	1.0297	0.395108	28634	918	27716	Empyema and pneumothorax	respiratory
475	0.0237	0.028	1.024	0.396517	27277	1396	25881	Chronic sinusitis	respiratory
244.4	0.0136	0.0161	1.0136	0.399885	32758	4937	27821	Hypothyroidism NOS	endocrine/metabolic
860	-0.0836	0.0995	0.9198	0.40088	36875	105	36770	Bone marrow or stem cell transplant	neoplasms
722.6	0.0216	0.0257	1.0218	0.401517	31376	1727	29649	Degeneration of intervertebral disc	musculoskeletal
634	0.0468	0.0559	1.0479	0.402455	34474	346	34128	Miscarriage; stillbirth	pregnancy complications
530.1	-0.0122	0.0146	0.9878	0.402481	30278	6298	23980	Esophagitis, GERD and related diseases	digestive
426.24	0.0511	0.0611	1.0524	0.402736	24968	285	24683	Atrioventricular block, complete	circulatory system
292.5	0.0647	0.0778	1.0669	0.405411	30662	174	30488	Transient alteration of awareness	mental disorders
766	0.0318	0.0384	1.0323	0.407368	33254	726	32528	Neuralgia, neuritis, and radiculitis NOS	symptoms
250.12	0.0771	0.0931	1.0802	0.407425	29715	120	29595	Type 1 diabetes with renal manifestations	endocrine/metabolic
562.2	0.0474	0.0572	1.0486	0.407438	25955	324	25631	Diverticulitis	digestive
352	0.0443	0.0535	1.0453	0.407942	32121	369	31752	Disorders of other cranial nerves	neurological
415.21	0.0545	0.0658	1.056	0.407945	31891	240	31651	Primary pulmonary hypertension	circulatory system
442	0.041	0.0496	1.0419	0.408431	32113	429	31684	Other aneurysm	circulatory system
580.1	0.0717	0.0868	1.0743	0.409038	29723	139	29584	Glomerulonephritis	genitourinary
71	0.0824	0.0998	1.0859	0.40905	30486	105	30381	Human immunodeficiency virus [HIV] disease	infectious diseases
189.11	-0.0526	0.0638	0.9487	0.409248	36457	257	36200	Malignant neoplasm of kidney, except pelvis	neoplasms
626.2	0.0501	0.0611	1.0513	0.412202	26471	285	26186	Dysmenorrhea	genitourinary
530.14	-0.0515	0.0629	0.9498	0.412833	24245	265	23980	Reflux esophagitis	digestive
362.3	-0.0704	0.0861	0.932	0.413284	33632	140	33492	Other nondiabetic retinopathy	sense organs
749	0.0681	0.0834	1.0705	0.414242	36467	155	36312	Congenital anomalies of face and neck	congenital anomalies
772.2	-0.0301	0.0369	0.9703	0.414546	33008	781	32227	Spasm of muscle	symptoms
401.2	0.0206	0.0253	1.0208	0.415632	23738	2140	21598	Hypertensive heart and/or renal disease	circulatory system
530.11	-0.012	0.0148	0.9881	0.416598	30103	6123	23980	GERD	digestive
149.5	0.07	0.0861	1.0725	0.416612	36250	140	36110	Hx of malignant neoplasm of oral cavity and pharynx	neoplasms
289.4	-0.0245	0.0302	0.9758	0.418306	29738	1191	28547	Lymphadenitis	hematopoietic
365.11	-0.0581	0.0718	0.9436	0.418777	33898	204	33694	Primary open angle glaucoma	sense organs
771.1	0.0289	0.036	1.0294	0.42125	33653	822	32831	Swelling of limb	symptoms
286.7	0.0308	0.0383	1.0313	0.421425	30681	728	29953	Other and unspecified coagulation defects	hematopoietic
292.3	0.0323	0.0403	1.0328	0.422584	31155	667	30488	Memory loss	mental disorders
426.91	0.0331	0.0414	1.0337	0.422856	25336	653	24683	Cardiac pacemaker in situ	circulatory system
472	0.0275	0.0345	1.0278	0.42557	26788	907	25881	Chronic pharyngitis and nasopharyngitis	respiratory
689	-0.0378	0.0475	0.9629	0.426083	35143	464	34679	Disorder of skin and subcutaneous tissue NOS	dermatologic
289	0.0434	0.0546	1.0443	0.426768	28900	353	28547	Other diseases of blood and blood-forming organs	hematopoietic
523	-0.0404	0.0508	0.9604	0.426861	34266	412	33854	Gingival and periodontal diseases	digestive
619.4	0.0498	0.0627	1.051	0.427306	33442	266	33176	Noninflammatory disorders of vagina	genitourinary
251	0.0662	0.0834	1.0684	0.427701	32218	150	32068	Other disorders of pancreatic internal secretion	endocrine/metabolic
204.22	-0.0714	0.0901	0.9311	0.42811	35652	128	35524	Myeloid leukemia, chronic	neoplasms
429.9	-0.0759	0.0959	0.9269	0.428479	31452	113	31339	Cardiac complications, not elsewhere classified	circulatory system
440.22	0.0591	0.0747	1.0609	0.428719	31872	188	31684	Atherosclerosis of native arteries of the extremities with intermittent claudication	circulatory system
80	0.031	0.0393	1.0315	0.429156	35364	686	34678	Postoperative infection	infectious diseases
275.51	-0.0437	0.0555	0.9572	0.430387	33559	342	33217	Hypocalcemia	endocrine/metabolic
358	0.0703	0.0892	1.0728	0.431061	33448	131	33317	Myoneural disorders	neurological
727	-0.0203	0.0258	0.9799	0.431393	29670	1670	28000	Other disorders of synovium, tendon, and bursa	musculoskeletal
378.1	-0.0549	0.0699	0.9465	0.431966	32205	220	31985	Strabismus (not specified as paralytic)	sense organs
261.4	0.0154	0.0197	1.0156	0.433283	29736	3070	26666	Vitamin D deficiency	endocrine/metabolic
70.9	-0.0647	0.0832	0.9373	0.436623	30532	151	30381	Hepatitis NOS	infectious diseases
280	0.0191	0.0245	1.0192	0.4367	26760	1878	24882	Iron deficiency anemias	hematopoietic
389.4	-0.0407	0.0525	0.9601	0.438393	33452	384	33068	Tinnitus	sense organs
525	0.0575	0.0742	1.0592	0.438399	34044	190	33854	Other diseases of the teeth and supporting structures	digestive
446	-0.0449	0.058	0.9561	0.438961	31996	312	31684	Polyarteritis nodosa and allied conditions	circulatory system
694.2	0.0335	0.0433	1.034	0.439619	31655	563	31092	Other dyschromia	dermatologic
507	0.0158	0.0205	1.0159	0.440458	30541	2825	27716	Pleurisy; pleural effusion	respiratory
331.1	-0.0435	0.0564	0.9574	0.440682	29288	332	28956	Hydrocephalus	neurological
714.2	-0.0572	0.0743	0.9444	0.44085	31033	197	30836	Juvenile rheumatoid arthritis	musculoskeletal
180	0.0309	0.0401	1.0314	0.440857	30091	663	29428	Cervical cancer and dysplasia	neoplasms
738	0.0313	0.0406	1.0318	0.441655	32437	642	31795	Other acquired musculoskeletal deformity	musculoskeletal
411.8	-0.0297	0.0388	0.9707	0.443363	30747	733	30014	Other chronic ischemic heart disease, unspecified	circulatory system
433.21	0.0288	0.0378	1.0293	0.44547	32700	751	31949	Cerebral artery occlusion, with cerebral infarction	circulatory system
367.9	-0.0543	0.0711	0.9472	0.445641	34047	206	33841	Blindness and low vision	sense organs
288.1	-0.0244	0.032	0.9759	0.446722	29599	1052	28547	Decreased white blood cell count	hematopoietic
465	-0.0143	0.0188	0.9858	0.446864	29972	3368	26604	Acute upper respiratory infections of multiple or unspecified sites	respiratory
293.1	-0.0299	0.0394	0.9705	0.44749	35254	682	34572	Swelling, mass, or lump in head and neck [Space-occupying lesion, intracranial NOS]	mental disorders
364	-0.0585	0.0771	0.9432	0.447611	33869	175	33694	Corneal opacity and other disorders of cornea	sense organs
427.11	0.0316	0.0417	1.0321	0.448784	25302	619	24683	Paroxysmal supraventricular tachycardia	circulatory system
578.2	-0.0254	0.0335	0.9749	0.449055	30686	959	29727	Blood in stool	digestive
696.41	0.0408	0.054	1.0416	0.450259	29815	358	29457	Psoriasis vulgaris	dermatologic
416	0.019	0.0252	1.0192	0.450333	33401	1750	31651	Cardiomegaly	circulatory system
368.9	-0.0543	0.0722	0.9471	0.451563	34261	201	34060	Subjective visual disturbances	sense organs
567	0.0376	0.0501	1.0383	0.453195	31496	418	31078	Peritonitis and retroperitoneal infections	digestive
711	-0.0606	0.0808	0.9412	0.453537	30395	160	30235	Arthropathy associated with infections	musculoskeletal
300	-0.0117	0.0156	0.9884	0.454817	27202	5318	21884	Anxiety disorders	mental disorders
172.22	0.0521	0.0698	1.0534	0.455737	31998	216	31782	Squamous cell carcinoma	neoplasms
427.9	0.0151	0.0204	1.0152	0.457537	27574	2891	24683	Palpitations	circulatory system
191	-0.039	0.0526	0.9617	0.457669	36027	381	35646	Manlignant and unknown neoplasms of brain and nervous system	neoplasms
333.1	-0.0452	0.0611	0.9558	0.458811	29239	283	28956	Essential tremor	neurological
430.1	-0.0643	0.0868	0.9377	0.458976	32087	138	31949	Subarachnoid hemorrhage	circulatory system
540.11	0.065	0.0884	1.0672	0.462119	36673	134	36539	Acute appendicitis	digestive
509.2	-0.0284	0.0387	0.972	0.462636	28443	727	27716	Respiratory insufficiency	respiratory
226	-0.0713	0.0972	0.9312	0.463175	35681	110	35571	Benign neoplasm of thyroid glands	neoplasms
276.42	-0.0496	0.0676	0.9516	0.463247	25872	232	25640	Alkalosis	endocrine/metabolic
747.12	-0.0436	0.0595	0.9573	0.463419	35209	307	34902	Valvular heart disease/ heart chambers	congenital anomalies
189.1	-0.0438	0.0598	0.9571	0.463911	36493	293	36200	Cancer of kidney and renal pelvis	neoplasms
781	-0.0439	0.06	0.957	0.464035	35653	291	35362	Symptoms involving nervous and musculoskeletal systems	symptoms
429.3	0.0411	0.0564	1.042	0.46582	31669	330	31339	Symptoms involving cardiovascular system	circulatory system
770	-0.0155	0.0213	0.9846	0.466639	34676	2490	32186	Myalgia and myositis unspecified	symptoms
459.9	0.0501	0.069	1.0513	0.46787	31628	219	31409	Circulatory disease NEC	circulatory system
395.2	-0.0234	0.0323	0.9768	0.46814	31940	1067	30873	Nonrheumatic aortic valve disorders	circulatory system
272.12	-0.0555	0.0765	0.946	0.468431	25935	177	25758	Hyperglyceridemia	endocrine/metabolic
573.2	-0.0484	0.0669	0.9527	0.46909	30711	233	30478	Liver replaced by transplant	digestive
562.1	0.0232	0.0323	1.0235	0.472518	26718	1087	25631	Diverticulosis	digestive
574.2	-0.0656	0.0914	0.9365	0.47317	34047	125	33922	Calculus of bile duct	digestive
338.2	-0.0175	0.0245	0.9827	0.47449	31003	1868	29135	Chronic pain	neurological
110.1	0.0275	0.0386	1.0279	0.475658	32561	722	31839	Dermatophytosis	infectious diseases
363	-0.0718	0.1008	0.9307	0.476198	33796	102	33694	Chorioretinal inflammations, scars, and other disorders of choroid	sense organs
496.1	0.0339	0.0476	1.0344	0.476599	29846	476	29370	Emphysema	respiratory
610.3	0.0695	0.0981	1.072	0.47833	30936	108	30828	Fibrosclerosis of breast	genitourinary
371.1	0.0558	0.0789	1.0574	0.479169	31975	168	31807	Uveitis, noninfectious or NOS	sense organs
426.9	0.0254	0.036	1.0257	0.479838	25553	870	24683	Cardiac pacemaker/device in situ	circulatory system
457.2	0.0565	0.0802	1.0582	0.480821	29384	163	29221	Encounter for long-term (current) use of antiplatelets/antithrombotics	circulatory system
560	0.0239	0.034	1.0242	0.481744	26563	932	25631	Intestinal obstruction without mention of hernia	digestive
450	0.0323	0.0459	1.0328	0.48199	36546	501	36045	Noninfectious disorders of lymphatic channels	circulatory system
655.1	-0.0288	0.0412	0.9716	0.48356	34833	654	34179	Abnormality in fetal heart rate or rhythm	pregnancy complications
587	0.0394	0.0564	1.0402	0.484568	29912	328	29584	Kidney replaced by transpant	genitourinary
353	0.0566	0.0813	1.0583	0.486247	31910	158	31752	Nerve root and plexus disorders	neurological
394	0.0264	0.0381	1.0267	0.488549	31608	735	30873	Rheumatic disease of the heart valves	circulatory system
535.2	0.0484	0.07	1.0496	0.489091	32148	216	31932	Atrophic gastritis	digestive
642	-0.0309	0.0447	0.9696	0.489272	36574	538	36036	Hypertension complicating pregnancy, childbirth, and the puerperium	pregnancy complications
707	0.0282	0.0407	1.0286	0.489464	36031	639	35392	Chronic ulcer of skin	dermatologic
71.1	0.07	0.1013	1.0725	0.489661	30483	102	30381	HIV infection, symptomatic	infectious diseases
687	-0.061	0.0884	0.9408	0.490288	28503	134	28369	Symptoms affecting skin	dermatologic
695.7	-0.0625	0.0906	0.9394	0.490402	31218	126	31092	Prurigo and Lichen	dermatologic
296	0.0101	0.0148	1.0101	0.497964	27931	6047	21884	Mood disorders	mental disorders
473.3	0.0511	0.0755	1.0525	0.498033	26064	183	25881	Paralysis/spasm of vocal cords or larynx	respiratory
365.2	-0.0673	0.0999	0.9349	0.500751	33798	104	33694	Primary angle-closure glaucoma	sense organs
722.8	0.0415	0.062	1.0424	0.503587	29922	273	29649	Postlaminectomy syndrome	musculoskeletal
621	0.0603	0.0904	1.0622	0.504623	35791	127	35664	Endometrial hyperplasia	genitourinary
696.4	0.0316	0.0474	1.0321	0.504739	29925	468	29457	Psoriasis	dermatologic
619.1	0.0526	0.0789	1.054	0.504972	33343	167	33176	Noninflammatory disorders of ovary, fallopian tube, and broad ligament	genitourinary
301.2	0.057	0.0857	1.0586	0.505996	22027	143	21884	Antisocial/borderline personality disorder	mental disorders
433.2	0.0246	0.037	1.0249	0.50608	32732	783	31949	Occlusion of cerebral arteries	circulatory system
145	0.0462	0.0695	1.0472	0.506455	36326	216	36110	Cancer of mouth	neoplasms
174.3	-0.0625	0.0941	0.9394	0.506564	30159	117	30042	Neoplasm of uncertain behavior of breast	neoplasms
706.2	-0.0295	0.0444	0.9709	0.506748	33627	537	33090	Sebaceous cyst	dermatologic
800.4	0.0581	0.0875	1.0598	0.506885	30715	135	30580	Fracture of patella	injuries & poisonings
290.13	0.0654	0.0987	1.0676	0.507336	30602	114	30488	Senile dementia	mental disorders
289.5	0.0668	0.1017	1.0691	0.511087	28648	101	28547	Diseases of spleen	hematopoietic
523.1	-0.0366	0.0557	0.9641	0.51133	34197	343	33854	Gingivitis	digestive
475.9	-0.0445	0.0679	0.9564	0.511675	26108	227	25881	Postnasal drip	respiratory
743.21	0.0542	0.0826	1.0557	0.511878	29294	153	29141	Pathologic fracture of vertebrae	musculoskeletal
263	0.0509	0.0776	1.0522	0.512055	26840	174	26666	Other nutritional deficiency	endocrine/metabolic
798.1	-0.0368	0.0561	0.9639	0.512119	21904	337	21567	Chronic fatigue syndrome	symptoms
709.3	0.0453	0.0693	1.0463	0.513132	30672	216	30456	Systemic sclerosis	dermatologic
218.1	0.0301	0.0463	1.0306	0.5146	32655	500	32155	Uterine leiomyoma	neoplasms
362.26	0.0531	0.082	1.0545	0.517168	33647	155	33492	Macular puckering of retina	sense organs
694	0.0271	0.042	1.0275	0.519373	31690	598	31092	Dyschromia and Vitiligo	dermatologic
618.2	0.0438	0.0681	1.0448	0.519821	35793	225	35568	Uterine/Uterovaginal prolapse	genitourinary
255.1	0.0557	0.0866	1.0573	0.520062	32207	139	32068	Adrenal hyperfunction	endocrine/metabolic
345	-0.0166	0.0259	0.9835	0.520668	30624	1668	28956	Epilepsy, recurrent seizures, convulsions	neurological
695	0.0171	0.0266	1.0172	0.521245	32632	1540	31092	Erythematous conditions	dermatologic
371.3	-0.0369	0.0577	0.9638	0.522443	32125	318	31807	Inflammation of eyelids	sense organs
742	0.0328	0.0514	1.0333	0.523763	31277	398	30879	Derangement of joint, non-traumatic	musculoskeletal
736	-0.0514	0.0806	0.9499	0.524081	31956	161	31795	Other acquired deformities of limbs	musculoskeletal
279.11	0.0597	0.0938	1.0615	0.524359	34245	118	34127	Deficiency of humoral immunity	endocrine/metabolic
198.5	-0.029	0.046	0.9714	0.528111	28862	499	28363	Secondary malignancy of brain/spine	neoplasms
614.5	0.025	0.0397	1.0253	0.528349	33643	674	32969	Inflammatory disease of cervix, vagina, and vulva	genitourinary
536.7	0.0461	0.0731	1.0471	0.528934	32129	197	31932	Complications of gastrostomy, colostomy and enterostomy	digestive
255	0.0264	0.042	1.0268	0.52907	32669	601	32068	Disorders of adrenal glands	endocrine/metabolic
473.4	0.0245	0.0389	1.0248	0.529196	26587	706	25881	Voice disturbance	respiratory
411.1	-0.027	0.0433	0.9734	0.533386	30593	579	30014	Unstable angina (intermediate coronary syndrome)	circulatory system
204.2	-0.0356	0.0572	0.965	0.533752	35843	319	35524	Myeloid leukemia	neoplasms
733	0.0247	0.0399	1.025	0.535281	30406	669	29737	Other disorders of bone and cartilage	musculoskeletal
443.1	-0.0341	0.0553	0.9665	0.537322	32027	343	31684	Raynaud's syndrome	circulatory system
362.29	-0.0454	0.0736	0.9556	0.537695	33693	201	33492	Macular degeneration (senile) of retina NOS	sense organs
198.7	-0.0451	0.0731	0.9559	0.537858	28559	196	28363	Secondary malignant neoplasm of skin	neoplasms
573.6	0.0527	0.0856	1.0541	0.538312	30621	143	30478	Nonspecific elevation of levels of transaminase or lactic acid dehydrogenase [LDH]	digestive
747.1	-0.0196	0.032	0.9806	0.539523	35974	1072	34902	Cardiac congenital anomalies	congenital anomalies
575.1	0.0587	0.0957	1.0605	0.539736	34035	113	33922	Cholangitis	digestive
741	-0.0143	0.0233	0.9858	0.539844	32942	2063	30879	Symptoms and disorders of the joints	musculoskeletal
165.1	0.0196	0.0322	1.0197	0.543375	36464	1047	35417	Cancer of bronchus; lung	neoplasms
165	0.0195	0.0321	1.0197	0.543543	36471	1054	35417	Cancer within the respiratory system	neoplasms
250.41	-0.0434	0.0715	0.9575	0.543688	29800	205	29595	Impaired fasting glucose	endocrine/metabolic
427.2	0.0145	0.0239	1.0146	0.544083	27066	2383	24683	Atrial fibrillation and flutter	circulatory system
401.22	0.0195	0.0323	1.0197	0.546719	22743	1145	21598	Hypertensive chronic kidney disease	circulatory system
313.3	-0.0602	0.0998	0.9416	0.546749	34909	108	34801	Autism	mental disorders
315	0.0272	0.0452	1.0276	0.547105	35335	534	34801	Develomental delays and disorders	mental disorders
458	0.0142	0.0237	1.0143	0.547583	33404	1995	31409	Hypotension	circulatory system
375.1	0.0175	0.0292	1.0177	0.548242	33289	1304	31985	Dry eyes	sense organs
370.31	-0.0342	0.0576	0.9664	0.552696	32125	318	31807	Keratoconjunctivitis sicca	sense organs
202.2	0.046	0.0774	1.047	0.552736	35698	174	35524	Non-Hodgkins lymphoma	neoplasms
710	0.027	0.0457	1.0274	0.553793	30741	506	30235	Osteomyelitis, periostitis, and other infections involving bone	musculoskeletal
195.1	-0.0228	0.0389	0.9774	0.557868	29068	705	28363	Malignant neoplasm, other	neoplasms
350.3	0.0223	0.0381	1.0225	0.559078	33403	731	32672	Lack of coordination	neurological
386.2	-0.0303	0.0522	0.9701	0.560811	31527	390	31137	Peripheral or central vertigo	sense organs
251.1	0.035	0.0602	1.0356	0.561279	26992	291	26701	Hypoglycemia	endocrine/metabolic
696	0.0273	0.0471	1.0277	0.561605	29931	474	29457	Psoriasis and related disorders	dermatologic
519.9	0.0206	0.0356	1.0209	0.562218	34349	838	33511	Symptoms involving respiratory system and other chest symptoms	respiratory
250.42	0.0226	0.0391	1.0229	0.563556	30289	694	29595	Other abnormal glucose	endocrine/metabolic
204.21	-0.0357	0.0618	0.9649	0.563796	35797	273	35524	Myeloid leukemia, acute	neoplasms
136	-0.0473	0.082	0.9538	0.564577	35874	155	35719	Other infectious and parasitic diseases	infectious diseases
345.12	-0.0279	0.0485	0.9725	0.564877	29408	452	28956	Partial epilepsy	neurological
525.1	0.0543	0.0944	1.0558	0.565246	33971	117	33854	Loss of teeth or edentulism	digestive
345.1	-0.0226	0.0394	0.9776	0.56556	29651	695	28956	Epilepsy	neurological
990	-0.0273	0.0476	0.973	0.565742	33763	467	33296	Effects radiation NOS	injuries & poisonings
440.2	0.0351	0.0611	1.0357	0.565745	31967	283	31684	Atherosclerosis of the extremities	circulatory system
70	-0.0271	0.0476	0.9733	0.569221	30846	465	30381	Viral hepatitis	infectious diseases
112	0.0191	0.0337	1.0193	0.569617	32782	943	31839	Candidiasis	infectious diseases
636.3	0.0331	0.0582	1.0336	0.569882	34446	318	34128	Hemorrhage in early pregnancy	pregnancy complications
619.2	0.0341	0.0602	1.0347	0.570558	33467	291	33176	Disorders of uterus, NEC	genitourinary
443	-0.0184	0.0328	0.9818	0.574777	32707	1023	31684	Peripheral vascular disease	circulatory system
291.4	-0.0497	0.0887	0.9515	0.575108	30621	133	30488	Specific nonpsychotic mental disorders due to brain damage	mental disorders
655	0.015	0.027	1.0151	0.577479	35778	1599	34179	Known or suspected fetal abnormality affecting management of mother	pregnancy complications
530.5	0.0528	0.0948	1.0542	0.577585	24096	116	23980	Disorders of esophageal motility	digestive
593	0.0175	0.0315	1.0177	0.577968	26968	1099	25869	Hematuria	genitourinary
504.1	0.0558	0.1004	1.0574	0.578137	27820	104	27716	Idiopathic fibrosing alveolitis	respiratory
550	0.0144	0.026	1.0145	0.578489	34716	1639	33077	Abdominal hernia	digestive
276.12	0.0148	0.0268	1.015	0.580052	27223	1583	25640	Hyposmolality and/or hyponatremia	endocrine/metabolic
737.1	-0.0555	0.1004	0.946	0.580439	31898	103	31795	Kyphosis (acquired)	musculoskeletal
714	0.0146	0.0264	1.0147	0.580829	32412	1576	30836	Rheumatoid arthritis and other inflammatory polyarthropathies	musculoskeletal
371.2	-0.023	0.0418	0.9772	0.581112	32420	613	31807	Conjunctivitis, noninfectious	sense organs
519.8	-0.0538	0.0981	0.9476	0.583313	33620	109	33511	Other diseases of respiratory system, NEC	respiratory
261.2	-0.0194	0.0355	0.9807	0.583931	27528	862	26666	Vitamin B-complex deficiencies	endocrine/metabolic
710.19	0.0332	0.0608	1.0338	0.585124	30518	283	30235	Unspecified osteomyelitis	musculoskeletal
521.1	0.0223	0.0408	1.0225	0.585152	34492	638	33854	Dental caries	digestive
443.9	-0.0222	0.0407	0.9781	0.586306	32348	664	31684	Peripheral vascular disease, unspecified	circulatory system
447	0.0363	0.0667	1.037	0.586406	31919	235	31684	Other disorders of arteries and arterioles	circulatory system
218	0.0249	0.0458	1.0252	0.586567	32665	510	32155	Benign neoplasm of uterus	neoplasms
803.3	-0.0485	0.0893	0.9527	0.587226	30710	130	30580	Fracture of clavicle or scapula	injuries & poisonings
571.8	0.0228	0.0422	1.0231	0.588964	31071	593	30478	Liver abscess and sequelae of chronic liver disease	digestive
78	-0.0242	0.0448	0.9761	0.589039	30908	527	30381	Viral warts & HPV	infectious diseases
427.4	0.0397	0.0735	1.0405	0.589142	24878	195	24683	Cardiac arrest and ventricular fibrillation	circulatory system
930	-0.0333	0.0619	0.9673	0.591163	29460	274	29186	Allergic reaction to food	injuries & poisonings
550.2	-0.018	0.034	0.9822	0.597502	34012	935	33077	Diaphragmatic hernia	digestive
738.4	0.0242	0.0458	1.0245	0.597632	32300	505	31795	Acquired spondylolisthesis	musculoskeletal
610	-0.0173	0.0329	0.9828	0.598481	31822	994	30828	Benign mammary dysplasias	genitourinary
440	0.0216	0.041	1.0218	0.599087	32333	649	31684	Atherosclerosis	circulatory system
296.2	0.0082	0.0156	1.0082	0.59944	27243	5359	21884	Depression	mental disorders
214	-0.0391	0.0745	0.9616	0.599461	36184	188	35996	Lipoma	neoplasms
286	0.0161	0.0308	1.0163	0.599618	31095	1142	29953	Coagulation defects	hematopoietic
395.6	0.0247	0.0471	1.025	0.599667	31350	477	30873	Heart valve replaced	circulatory system
380.4	0.0228	0.0435	1.0231	0.600218	35245	561	34684	Impacted cerumen	sense organs
687.4	-0.0134	0.0256	0.9867	0.600905	30064	1695	28369	Disturbance of skin sensation	dermatologic
735	-0.0176	0.0337	0.9825	0.60095	32741	946	31795	Acquired foot deformities	musculoskeletal
401.21	0.017	0.0326	1.0171	0.601733	22797	1199	21598	Hypertensive heart disease	circulatory system
743	0.0092	0.0176	1.0092	0.601998	33509	4368	29141	Osteoporosis, osteopenia and pathological fracture	musculoskeletal
327.41	0.0404	0.0776	1.0412	0.60314	29136	173	28963	Organic or persistent insomnia	neurological
758	0.0395	0.0761	1.0403	0.603347	35947	189	35758	Chromosomal anomalies and genetic disorders	congenital anomalies
751.2	0.0339	0.0655	1.0345	0.604365	35468	245	35223	Congenital anomalies of urinary system	congenital anomalies
575.2	-0.0375	0.0725	0.9632	0.604889	34120	198	33922	Obstruction of bile duct	digestive
516.1	-0.0355	0.0687	0.9651	0.605376	36592	221	36371	Hemoptysis	respiratory
276.13	0.0162	0.0313	1.0163	0.605549	26764	1124	25640	Hyperpotassemia	endocrine/metabolic
379.9	0.0503	0.0976	1.0516	0.606017	32095	110	31985	Pain, swelling or discharge of eye	sense organs
285.21	0.0244	0.0474	1.0247	0.60632	25356	474	24882	Anemia in chronic kidney disease	hematopoietic
290.1	0.0238	0.0462	1.0241	0.606485	31043	555	30488	Dementias	mental disorders
579.2	-0.0305	0.0592	0.97	0.606663	30028	301	29727	Splenomegaly	digestive
618	0.0192	0.0374	1.0194	0.607907	36336	768	35568	Genital prolapse	genitourinary
750.2	0.0443	0.0867	1.0453	0.609343	35363	140	35223	Lower gastrointestinal congenital anomalies	congenital anomalies
228	-0.0304	0.0598	0.9701	0.611479	35956	292	35664	Hemangioma and lymphangioma, any site	neoplasms
300.9	-0.0198	0.0391	0.9804	0.6126	22593	709	21884	Posttraumatic stress disorder	mental disorders
295.2	-0.0513	0.1019	0.9499	0.614205	21984	100	21884	Paranoid disorders	mental disorders
198	-0.0103	0.0204	0.9898	0.614228	31187	2824	28363	Secondary malignant neoplasm	neoplasms
198.6	-0.0197	0.0392	0.9804	0.614327	29062	699	28363	Secondary malignancy of bone	neoplasms
70.3	-0.0254	0.0504	0.9749	0.614462	30795	414	30381	Viral hepatitis C	infectious diseases
374	0.0201	0.0399	1.0203	0.614933	32483	676	31807	Other disorders of eyelids	sense organs
619	0.0173	0.0346	1.0175	0.616606	34067	891	33176	Noninflammatory female genital disorders	genitourinary
300.11	0.0175	0.035	1.0176	0.617394	22766	882	21884	Generalized anxiety disorder	mental disorders
577	0.0206	0.0413	1.0208	0.617489	36365	620	35745	Diseases of pancreas	digestive
614	0.017	0.0343	1.0172	0.618818	33883	914	32969	Inflammatory diseases of female pelvic organs	genitourinary
649.1	0.0241	0.0484	1.0244	0.619263	34896	465	34431	Diabetes or abnormal glucose tolerance complicating pregnancy	pregnancy complications
303.4	0.0369	0.0744	1.0376	0.619721	22073	189	21884	Somatoform disorder	mental disorders
751	0.0271	0.055	1.0275	0.622127	35572	349	35223	Genitourinary congenital anomalies	congenital anomalies
503	-0.018	0.0366	0.9821	0.622804	28520	804	27716	Pulmonary congestion and hypostasis	respiratory
646	-0.0292	0.0595	0.9713	0.623973	36339	303	36036	Other complications of pregnancy NEC	pregnancy complications
227	0.0314	0.064	1.0319	0.624276	35825	254	35571	Benign neoplasm of other endocrine glands and related structures	neoplasms
428	0.0102	0.0208	1.0102	0.625936	34064	2725	31339	Congestive heart failure; nonhypertensive	circulatory system
557	-0.0337	0.0698	0.9669	0.629206	25847	216	25631	Intestinal malabsorption (non-celiac)	digestive
804	0.0274	0.0567	1.0277	0.629623	30905	325	30580	Fracture of hand or wrist	injuries & poisonings
516	-0.033	0.0686	0.9675	0.630485	36593	222	36371	Abnormal sputum	respiratory
704.8	0.0458	0.0957	1.0469	0.632192	34027	113	33914	Other specified diseases of hair and hair follicles	dermatologic
801.1	-0.0242	0.051	0.9761	0.635656	30983	403	30580	Fracture of foot	injuries & poisonings
316	0.0147	0.0311	1.0148	0.637805	31083	1110	29973	Substance addiction and disorders	mental disorders
270	-0.0242	0.0516	0.9761	0.638858	35447	395	35052	Disorders of protein plasma/amino-acid transport and metabolism	endocrine/metabolic
458.9	0.0119	0.0254	1.012	0.638999	33123	1714	31409	Hypotension NOS	circulatory system
574.12	0.0421	0.0901	1.043	0.640194	34051	129	33922	Cholelithiasis with other cholecystitis	digestive
272.11	-0.0101	0.0216	0.99	0.640339	28580	2822	25758	Hypercholesterolemia	endocrine/metabolic
524.3	0.0351	0.0753	1.0357	0.640894	34041	187	33854	Anomalies of tooth position/malocclusion	digestive
464	-0.0107	0.0229	0.9894	0.641179	28747	2143	26604	Acute sinusitis	respiratory
741.4	-0.0212	0.0457	0.979	0.642525	31386	507	30879	Joint effusions	musculoskeletal
426.92	0.0269	0.0584	1.0273	0.644755	24994	311	24683	Cardiac defibrillator in situ	circulatory system
378	-0.0264	0.0575	0.9739	0.645675	32309	324	31985	Strabismus and other disorders of binocular eye movements	sense organs
907	-0.043	0.0939	0.9579	0.647035	36614	118	36496	Injuries to the nervous system	injuries & poisonings
855	0.0329	0.0718	1.0334	0.647143	32471	204	32267	Complication of nervous system device, implant, and graft	injuries & poisonings
371.21	-0.0195	0.0426	0.9807	0.647374	32394	587	31807	Allergic conjunctivitis	sense organs
513.3	-0.0307	0.0672	0.9698	0.648468	34788	235	34553	Hypoventilation	respiratory
429.1	0.031	0.0687	1.0315	0.651831	31563	224	31339	Heart transplant/surgery	circulatory system
270.3	-0.0261	0.0579	0.9743	0.652837	35364	312	35052	Disorders of plasma protein metabolism	endocrine/metabolic
335	0.0156	0.0347	1.0157	0.652949	29849	893	28956	Multiple sclerosis	neurological
279.7	0.0311	0.0699	1.0316	0.655972	34342	215	34127	Other immunological findings	endocrine/metabolic
348.2	0.0208	0.0468	1.0211	0.656231	29439	483	28956	Cerebral edema and compression of brain	neurological
312	0.037	0.0832	1.0377	0.656603	34954	153	34801	Conduct disorders	mental disorders
288.3	-0.0442	0.1003	0.9568	0.659392	28651	104	28547	Eosinophilia	hematopoietic
613.1	-0.0321	0.073	0.9684	0.660148	33735	196	33539	Inflammatory disease of breast	genitourinary
53	0.0253	0.0579	1.0256	0.662121	30693	312	30381	Herpes zoster	infectious diseases
278.4	0.0152	0.035	1.0154	0.663074	28663	877	27786	Abnormal weight gain	endocrine/metabolic
370.3	-0.0236	0.055	0.9767	0.667676	32156	349	31807	Keratoconjunctivitis	sense organs
764	-0.0179	0.0417	0.9823	0.66802	33141	613	32528	Sciatica	symptoms
618.1	0.0177	0.0414	1.0178	0.669049	36192	624	35568	Prolapse of vaginal walls	genitourinary
157	-0.0264	0.0618	0.974	0.669249	33618	276	33342	Pancreatic cancer	neoplasms
395	0.0096	0.0224	1.0096	0.669485	33180	2307	30873	Heart valve disorders	circulatory system
727.1	-0.0144	0.0337	0.9857	0.669529	28947	947	28000	Synovitis and tenosynovitis	musculoskeletal
198.3	0.02	0.047	1.0202	0.670923	28846	483	28363	Secondary malignant neoplasm of digestive systems	neoplasms
295.3	-0.0285	0.0672	0.9719	0.671605	22115	231	21884	Psychosis	mental disorders
965.1	-0.0212	0.0501	0.979	0.672147	29142	421	28721	Opiates and related narcotics causing adverse effects in therapeutic use	injuries & poisonings
626.12	0.015	0.0354	1.0151	0.672327	27051	865	26186	Excessive or frequent menstruation	genitourinary
858	0.0213	0.0505	1.0215	0.672867	32680	413	32267	Complication of internal orthopedic device	injuries & poisonings
743.9	0.0099	0.0234	1.0099	0.672947	31336	2195	29141	Osteopenia or other disorder of bone and cartilage	musculoskeletal
275.3	0.0164	0.0391	1.0166	0.673886	33913	696	33217	Disorders of magnesium metabolism	endocrine/metabolic
585.34	0.0191	0.0455	1.0193	0.674012	30095	511	29584	Chronic Kidney Disease, Stage IV	genitourinary
276.41	0.0125	0.03	1.0126	0.676305	26859	1219	25640	Acidosis	endocrine/metabolic
530	-0.006	0.0144	0.9941	0.678172	30603	6623	23980	Diseases of esophagus	digestive
635	0.0252	0.0609	1.0255	0.679099	34417	289	34128	Hemorrhage during pregnancy; childbirth and postpartum	pregnancy complications
618.6	-0.0319	0.0771	0.9686	0.679182	35744	176	35568	Vaginal enterocele, congenital or acquired	genitourinary
592.1	0.0195	0.0471	1.0197	0.67955	26343	474	25869	Cystitis	genitourinary
626.1	0.01	0.0243	1.01	0.680887	28120	1934	26186	Irregular menstrual cycle/bleeding	genitourinary
250.24	0.0148	0.0361	1.0149	0.681873	30429	834	29595	Type 2 diabetes with neurological manifestations	endocrine/metabolic
636	0.0131	0.0321	1.0132	0.683415	35218	1090	34128	Early or threatened labor; hemorrhage in early pregnancy	pregnancy complications
276.6	0.0132	0.0324	1.0133	0.684107	26696	1056	25640	Fluid overload	endocrine/metabolic
735.23	-0.0406	0.1	0.9602	0.685001	31899	104	31795	Hallux rigidus	musculoskeletal
250.13	-0.0385	0.0949	0.9623	0.685036	29711	116	29595	Type 1 diabetes with ophthalmic manifestations	endocrine/metabolic
724.2	0.0401	0.0991	1.0409	0.685776	29755	106	29649	Disorders of coccyx	musculoskeletal
586	0.0105	0.026	1.0106	0.686613	31202	1618	29584	Other disorders of the kidney and ureters	genitourinary
368	0.0147	0.0365	1.0148	0.687794	34857	797	34060	Visual disturbances	sense organs
172.1	-0.0172	0.0433	0.9829	0.690515	32350	568	31782	Melanomas of skin, dx or hx	neoplasms
245.21	-0.0192	0.0484	0.981	0.691178	28273	452	27821	Chronic lymphocytic thyroiditis	endocrine/metabolic
281.12	-0.0204	0.0516	0.9798	0.692671	25282	400	24882	Other vitamin B12 deficiency anemia	hematopoietic
521	0.0159	0.0405	1.016	0.694753	34502	648	33854	Diseases of hard tissues of teeth	digestive
286.8	0.0232	0.0592	1.0235	0.695426	30253	300	29953	Hypercoagulable state	hematopoietic
427.21	0.0095	0.0243	1.0096	0.69575	26999	2316	24683	Atrial fibrillation	circulatory system
457	0.017	0.0435	1.0171	0.696136	29791	570	29221	Encounter for long-term (current) use of anticoagulants, antithrombotics, aspirin	circulatory system
573.7	0.0245	0.0629	1.0248	0.696956	30743	265	30478	Abnormal results of function study of liver	digestive
514	-0.0126	0.0325	0.9875	0.698856	35134	1011	34123	Abnormal findings examination of lungs	respiratory
994.2	0.0108	0.0281	1.0108	0.701173	35657	1379	34278	Sepsis	injuries & poisonings
112.3	-0.0363	0.0945	0.9644	0.701259	31956	117	31839	Candidiasis of skin and nails	infectious diseases
245.2	-0.0184	0.0481	0.9818	0.702278	28278	457	27821	Chronic thyroiditis	endocrine/metabolic
418.1	0.0186	0.049	1.0188	0.703814	25524	447	25077	Precordial pain	circulatory system
365	0.014	0.0369	1.0141	0.705121	34487	793	33694	Glaucoma	sense organs
592	0.017	0.0457	1.0172	0.709415	26375	506	25869	Cystitis and urethritis	genitourinary
41.11	0.0195	0.0527	1.0197	0.711755	31861	379	31482	Methicillin sensitive Staphylococcus aureus	infectious diseases
287.31	0.03	0.0816	1.0305	0.712717	30111	158	29953	Primary thrombocytopenia	hematopoietic
287	-0.01	0.0272	0.99	0.712761	31434	1481	29953	Purpura and other hemorrhagic conditions	hematopoietic
726.3	0.0221	0.0606	1.0224	0.714624	28286	286	28000	Bursitis	musculoskeletal
284.1	-0.0166	0.0454	0.9836	0.714793	25399	517	24882	Pancytopenia	hematopoietic
613.8	-0.02	0.0549	0.9802	0.716204	33888	349	33539	Other specified disorders of breast	genitourinary
710.1	0.0188	0.052	1.019	0.717615	30624	389	30235	Osteomyelitis	musculoskeletal
228.1	-0.0238	0.0661	0.9765	0.719118	35903	239	35664	Hemangioma of skin and subcutaneous tissue	neoplasms
8.52	0.0201	0.0561	1.0203	0.720105	35639	332	35307	Intestinal infection due to C. difficile	infectious diseases
850	-0.0194	0.0541	0.9808	0.720609	32626	359	32267	Hemorrhage or hematoma complicating a procedure	injuries & poisonings
653	-0.0167	0.0466	0.9835	0.720876	35900	498	35402	Problems associated with amniotic cavity and membranes	pregnancy complications
727.6	-0.0233	0.0655	0.9769	0.721566	28245	245	28000	Rupture of tendon, nontraumatic	musculoskeletal
352.2	0.0332	0.0937	1.0338	0.722843	31871	119	31752	Facial nerve disorders [CN7]	neurological
711.1	-0.0358	0.101	0.9648	0.723202	30337	102	30235	Pyogenic arthritis	musculoskeletal
366	0.0077	0.022	1.0078	0.725153	35688	2527	33161	Cataract	sense organs
290.3	0.0204	0.0579	1.0206	0.725307	30807	319	30488	Other persistent mental disorders due to conditions classified elsewhere	mental disorders
362.21	0.0306	0.0877	1.0311	0.726769	33631	139	33492	Macular degeneration, dry	sense organs
514.2	0.015	0.0431	1.0151	0.728022	34692	569	34123	Solitary pulmonary nodule	respiratory
303	0.0223	0.0645	1.0226	0.729052	22137	253	21884	Psychogenic and somatoform disorders	mental disorders
242	-0.015	0.0434	0.9851	0.729348	28384	563	27821	Thyrotoxicosis with or without goiter	endocrine/metabolic
574.3	-0.026	0.0758	0.9743	0.731358	34103	181	33922	Cholecystitis without cholelithiasis	digestive
597	0.0217	0.0632	1.0219	0.731729	33728	262	33466	Other disorders of urethra and urinary tract	genitourinary
735.21	0.0187	0.0545	1.0188	0.731895	32149	354	31795	Hammer toe (acquired)	musculoskeletal
313.1	-0.0168	0.0498	0.9833	0.735469	35233	432	34801	Attention deficit hyperactivity disorder	mental disorders
379	0.0111	0.0329	1.0111	0.736649	32989	1004	31985	Other disorders of eye	sense organs
370	-0.0159	0.0472	0.9843	0.736862	32281	474	31807	Keratitis	sense organs
395.3	0.0215	0.0641	1.0217	0.737352	31127	254	30873	Nonrheumatic tricuspid valve disorders	circulatory system
411.3	0.0132	0.0396	1.0133	0.738251	30712	698	30014	Angina pectoris	circulatory system
430	-0.0169	0.0509	0.9832	0.740128	32354	405	31949	Intracranial hemorrhage	circulatory system
818	0.0318	0.0962	1.0324	0.740626	35916	112	35804	Intracranial hemorrhage (injury)	injuries & poisonings
8.5	0.0176	0.0542	1.0178	0.744859	35664	357	35307	Bacterial enteritis	infectious diseases
785	0.0043	0.0133	1.0043	0.745112	30302	7987	22315	Abdominal pain	symptoms
202	0.0237	0.0731	1.024	0.745882	35719	195	35524	Cancer of other lymphoid, histiocytic tissue	neoplasms
585.4	0.0158	0.0492	1.0159	0.747763	30017	433	29584	Chronic kidney disease, Stage I or II	genitourinary
339	0.0112	0.0348	1.0112	0.748811	32639	884	31755	Other headache syndromes	neurological
994	0.0084	0.0264	1.0085	0.748835	35851	1573	34278	Sepsis and SIRS	injuries & poisonings
513.4	0.0175	0.0547	1.0176	0.749346	34906	353	34553	Hyperventilation	respiratory
594	0.0102	0.0323	1.0103	0.751404	35284	1032	34252	Urinary calculus	genitourinary
479	-0.0096	0.0305	0.9905	0.754034	27053	1172	25881	Other upper respiratory disease	respiratory
250	-0.0052	0.0168	0.9948	0.755198	34013	4418	29595	Diabetes mellitus	endocrine/metabolic
301	-0.0221	0.0709	0.9781	0.755331	22093	209	21884	Personality disorders	mental disorders
783	0.0057	0.0182	1.0057	0.75565	33158	3568	29590	Fever of unknown origin	symptoms
594.1	0.0105	0.0342	1.0106	0.757981	35165	913	34252	Calculus of kidney	genitourinary
524	0.0221	0.0717	1.0223	0.75804	34060	206	33854	Dentofacial anomalies, including malocclusion	digestive
250.7	0.018	0.0588	1.0182	0.75893	33794	302	33492	Diabetic retinopathy	endocrine/metabolic
586.4	-0.022	0.0719	0.9782	0.759216	29785	201	29584	Stricture/obstruction of ureter	genitourinary
306	-0.0121	0.0394	0.988	0.75926	22575	691	21884	Other mental disorder	mental disorders
250.14	-0.022	0.072	0.9783	0.760185	29797	202	29595	Type 1 diabetes with neurological manifestations	endocrine/metabolic
938	-0.0157	0.0517	0.9844	0.760904	29581	395	29186	Dermatitis due to solar radiation	dermatologic
626	-0.0069	0.0225	0.9932	0.760914	28459	2273	26186	Disorders of menstruation and other abnormal bleeding from female genital tract	genitourinary
578.9	0.0125	0.0411	1.0126	0.761712	30360	633	29727	Hemorrhage of gastrointestinal tract	digestive
577.1	-0.019	0.0626	0.9812	0.761806	36013	268	35745	Acute pancreatitis	digestive
853	0.0281	0.0929	1.0285	0.762539	32388	121	32267	Complication of colostomy or enterostomy	injuries & poisonings
618.5	0.0197	0.0656	1.0199	0.763323	35813	245	35568	Prolapse of vaginal vault after hysterectomy	genitourinary
578	0.0074	0.0246	1.0074	0.764477	31554	1827	29727	Gastrointestinal hemorrhage	digestive
208	0.0091	0.0306	1.0092	0.765207	33684	1169	32515	Benign neoplasm of colon	neoplasms
735.3	0.0163	0.0547	1.0165	0.765515	32145	350	31795	Hallux valgus (Bunion)	musculoskeletal
287.3	-0.0083	0.0278	0.9917	0.766045	31360	1407	29953	Thrombocytopenia	hematopoietic
174.2	0.0184	0.062	1.0186	0.766506	30314	272	30042	Breast cancer [male]	neoplasms
702.2	-0.0082	0.0277	0.9918	0.766812	34346	1467	32879	Seborrheic keratosis	dermatologic
429	0.0141	0.0478	1.0142	0.767872	31800	461	31339	Ill-defined descriptions and complications of heart disease	circulatory system
480.1	0.0122	0.0416	1.0123	0.769582	29561	612	28949	Bacterial pneumonia	respiratory
288.11	-0.0104	0.0354	0.9897	0.769586	29406	859	28547	Neutropenia	hematopoietic
610.1	0.0106	0.0363	1.0106	0.77066	31642	814	30828	Cystic mastopathy	genitourinary
527.7	-0.0251	0.0864	0.9752	0.771284	34733	139	34594	Disturbance of salivary secretion	digestive
750	0.022	0.0756	1.0222	0.771322	35408	185	35223	Digestive congenital anomalies	congenital anomalies
286.5	-0.0268	0.0943	0.9736	0.776641	30071	118	29953	Hemorrhagic disorder due to intrinsic circulating anticoagulants	hematopoietic
717	-0.0198	0.0708	0.9804	0.779328	36729	211	36518	Polymyalgia Rheumatica	musculoskeletal
300.12	-0.015	0.0536	0.9851	0.779972	22251	367	21884	Agorophobia, social phobia, and panic disorder	mental disorders
591	0.0043	0.0154	1.0043	0.781036	31264	5395	25869	Urinary tract infection	genitourinary
260.3	-0.0142	0.0511	0.9859	0.78152	27073	407	26666	Adult failure to thrive	endocrine/metabolic
727.4	-0.0178	0.0644	0.9823	0.782207	28251	251	28000	Ganglion and cyst of synovium, tendon, and bursa	musculoskeletal
870	0.0127	0.0458	1.0127	0.782521	33743	501	33242	Open wounds of head; neck; and trunk	injuries & poisonings
572	0.0088	0.0322	1.0089	0.783862	31512	1034	30478	Ascites (non malignant)	digestive
313	-0.0118	0.0433	0.9883	0.784933	35383	582	34801	Pervasive developmental disorders	mental disorders
153	0.0102	0.0372	1.0102	0.784937	32393	773	31620	Colorectal cancer	neoplasms
628	-0.0105	0.0388	0.9895	0.785912	26899	713	26186	Ovarian cyst	genitourinary
318	0.0054	0.02	1.0054	0.78746	32826	2853	29973	Tobacco use disorder	mental disorders
531	0.0136	0.0505	1.0137	0.787741	35629	412	35217	Peptic ulcer (excl. esophageal)	digestive
279	0.0097	0.0362	1.0097	0.789256	34939	812	34127	Disorders involving the immune mechanism	endocrine/metabolic
261	0.0049	0.0184	1.0049	0.791387	30255	3589	26666	Vitamin deficiency	endocrine/metabolic
433.5	-0.0169	0.064	0.9832	0.791598	32205	256	31949	Cerebral aneurysm	circulatory system
280.2	-0.0121	0.0465	0.9879	0.793975	25373	491	24882	Iron deficiency anemia secondary to blood loss (chronic)	hematopoietic
625	-0.0085	0.0327	0.9916	0.795196	33377	1011	32366	Pain and other symptoms associated with female genital organs	genitourinary
519	0.0086	0.0333	1.0087	0.795392	34475	964	33511	Other diseases of respiratory system, not elsewhere classified	respiratory
569.2	0.0098	0.0381	1.0099	0.796302	31812	734	31078	Gastrointestinal complications	digestive
394.7	0.0122	0.0477	1.0123	0.797665	31333	460	30873	Disease of tricuspid valve	circulatory system
564	0.0069	0.027	1.0069	0.798072	27155	1524	25631	Functional digestive disorders	digestive
938.2	-0.0137	0.0538	0.9864	0.798754	29551	365	29186	Chronic dermatitis due to solar radiation	dermatologic
173	-0.0066	0.026	0.9934	0.798869	33428	1646	31782	Neoplasm of uncertain behavior of skin	neoplasms
425.2	0.0155	0.061	1.0157	0.798895	34638	281	34357	Secondary/extrinsic cardiomyopathies	circulatory system
483	0.0073	0.0286	1.0073	0.799217	30282	1333	28949	Acute bronchitis and bronchiolitis	respiratory
8.6	0.0237	0.0974	1.024	0.80778	35418	111	35307	Viral Enteritis	infectious diseases
723	-0.015	0.0623	0.9851	0.809862	29919	270	29649	Other disorders of cervical region	musculoskeletal
348	0.0075	0.0313	1.0076	0.809968	30059	1103	28956	Other conditions of brain	neurological
613	0.0074	0.031	1.0074	0.8115	34659	1120	33539	Other nonmalignant breast conditions	genitourinary
772	-0.0175	0.0741	0.9826	0.813122	32418	191	32227	Symptoms of the muscles	symptoms
270.32	-0.0194	0.0819	0.9808	0.813154	35208	156	35052	Paraproteinemia	endocrine/metabolic
377	-0.0143	0.0612	0.9858	0.815836	32265	280	31985	Disorders of optic nerve and visual pathways	sense organs
253.1	-0.0228	0.0988	0.9775	0.817434	32175	107	32068	Pituitary hyperfunction	endocrine/metabolic
497	-0.0149	0.0648	0.9852	0.817606	29622	252	29370	Bronchitis	respiratory
741.2	0.0081	0.0356	1.0081	0.820287	31722	843	30879	Stiffness of joint	musculoskeletal
560.4	-0.0091	0.0403	0.9909	0.820787	26287	656	25631	Other intestinal obstruction	digestive
751.21	0.0186	0.0829	1.0188	0.822207	35375	152	35223	Cystic kidney disease	congenital anomalies
595	-0.0096	0.043	0.9904	0.822878	34823	571	34252	Hydronephrosis	genitourinary
707.2	0.0128	0.0575	1.0129	0.823966	35710	318	35392	Chronic ulcer of leg or foot	dermatologic
428.4	-0.0073	0.0331	0.9927	0.824461	32341	1002	31339	Heart failure with preserved EF [Diastolic heart failure]	circulatory system
275.6	0.0105	0.0481	1.0106	0.826552	33674	457	33217	Hypercalcemia	endocrine/metabolic
348.8	0.0092	0.0423	1.0092	0.828208	29551	595	28956	Encephalopathy, not elsewhere classified	neurological
626.14	0.0176	0.0817	1.0178	0.82909	26344	158	26186	Irregular menstrual bleeding	genitourinary
240	-0.0132	0.0613	0.9869	0.829229	28101	280	27821	Simple and unspecified goiter	endocrine/metabolic
626.11	0.0114	0.0531	1.0115	0.829369	26567	381	26186	Absent or infrequent menstruation	genitourinary
54	-0.0136	0.0638	0.9865	0.831176	30638	257	30381	Herpes simplex	infectious diseases
151	0.0195	0.0926	1.0197	0.83333	33464	122	33342	Cancer of stomach	neoplasms
211	0.0141	0.0677	1.0142	0.834943	34233	229	34004	Benign neoplasm of other parts of digestive system	neoplasms
433.6	0.0123	0.0594	1.0124	0.835998	32248	299	31949	Acute, but ill-defined cerebrovascular disease	circulatory system
198.4	0.0072	0.0356	1.0073	0.839233	29213	850	28363	Secondary malignant neoplasm of liver	neoplasms
457.3	0.0097	0.048	1.0098	0.83957	29685	464	29221	Encounter for long-term (current) use of aspirin	circulatory system
575.7	-0.0177	0.0897	0.9825	0.843703	34051	129	33922	Other disorders of gallbladder	digestive
508	-0.0034	0.0177	0.9966	0.84799	31619	3903	27716	Pulmonary collapse; interstitial and compensatory emphysema	respiratory
741.3	-0.0081	0.0424	0.9919	0.848452	31471	592	30879	Difficulty in walking	musculoskeletal
577.2	0.0164	0.0863	1.0165	0.849222	35885	140	35745	Chronic pancreatitis	digestive
619.5	-0.0186	0.098	0.9815	0.849248	33284	108	33176	Noninflammatory disorders of vulva and perineum	genitourinary
509.3	0.0076	0.0403	1.0076	0.850981	28377	661	27716	Pulmonary insufficiency or respiratory failure following trauma and surgery	respiratory
180.1	-0.0127	0.0679	0.9874	0.851583	29654	226	29428	Cervical cancer	neoplasms
362.9	0.0177	0.0946	1.0178	0.851709	33608	116	33492	Retinal edema	sense organs
740.11	-0.0042	0.0224	0.9958	0.852318	30904	2443	28461	Osteoarthrosis, localized, primary	musculoskeletal
740.1	-0.004	0.0217	0.996	0.852445	31123	2662	28461	Osteoarthritis; localized	musculoskeletal
761	-0.0038	0.0208	0.9962	0.853959	34438	2630	31808	Cervicalgia	symptoms
420.3	0.0149	0.0811	1.015	0.854298	34516	159	34357	Endocarditis	circulatory system
505	0.0135	0.0736	1.0136	0.854362	27912	196	27716	Other pulmonary inflamation or edema	respiratory
333.4	0.0132	0.0723	1.0133	0.854769	29156	200	28956	Torsion dystonia	neurological
220	-0.014	0.0764	0.9861	0.855059	29702	180	29522	Benign neoplasm of ovary	neoplasms
579	0.0051	0.0281	1.0051	0.855516	31105	1378	29727	Other symptoms involving abdomen and pelvis	digestive
480.11	0.0167	0.0925	1.0169	0.856491	29071	122	28949	Pneumococcal pneumonia	respiratory
285.22	-0.006	0.0336	0.994	0.858605	25853	971	24882	Anemia in neoplastic disease	hematopoietic
41.9	0.0113	0.0641	1.0114	0.860034	31737	255	31482	Infection with drug-resistant microorganisms	infectious diseases
276.4	0.0049	0.0284	1.0049	0.862207	27009	1369	25640	Acid-base balance disorder	endocrine/metabolic
781.2	0.012	0.0692	1.012	0.862825	35582	220	35362	Abnormal posture	symptoms
427.1	0.0056	0.0326	1.0056	0.864219	25721	1038	24683	Paroxysmal tachycardia, unspecified	circulatory system
740	-0.0029	0.0172	0.9971	0.864422	33206	4745	28461	Osteoarthrosis	musculoskeletal
512.1	-0.008	0.0472	0.992	0.864825	20968	482	20486	Wheezing	respiratory
558	0.0051	0.0302	1.0051	0.866015	26826	1195	25631	Noninfectious gastroenteritis	digestive
250.25	0.013	0.0801	1.0131	0.870591	29757	162	29595	Diabetes type 2 with peripheral circulatory disorders	endocrine/metabolic
790.8	-0.0153	0.0942	0.9849	0.871227	35673	117	35556	Elevated C-reactive protein (CRP)	symptoms
368.4	0.0144	0.0887	1.0145	0.871275	34192	132	34060	Visual field defects	sense organs
241.1	0.0068	0.0425	1.0068	0.872644	28410	589	27821	Nontoxic uninodular goiter	endocrine/metabolic
706	0.0048	0.0303	1.0048	0.873205	34270	1180	33090	Diseases of sebaceous glands	dermatologic
788	0.0039	0.0242	1.0039	0.87359	35195	1887	33308	Syncope and collapse	symptoms
735.2	-0.0075	0.0478	0.9926	0.875944	32257	462	31795	Acquired toe deformities	musculoskeletal
386.1	0.0133	0.0895	1.0134	0.881769	31267	130	31137	Meniere's disease	sense organs
430.2	0.0104	0.0704	1.0104	0.882531	32160	211	31949	Intracerebral hemorrhage	circulatory system
349	0.011	0.075	1.0111	0.883083	29142	186	28956	Other and unspecified disorders of the nervous system	neurological
395.4	0.0142	0.0965	1.0143	0.883115	30986	113	30873	Nonrheumatic pulmonary valve disorders	circulatory system
647.1	0.013	0.0884	1.0131	0.883228	36203	137	36066	Infections of genitourinary tract during pregnancy	pregnancy complications
477	0.0084	0.057	1.0084	0.883472	26204	323	25881	Epistaxis or throat hemorrhage	respiratory
724.1	0.0144	0.0982	1.0145	0.883668	29757	108	29649	Disorders of sacrum	musculoskeletal
250.6	0.0059	0.0404	1.0059	0.884206	30252	657	29595	Polyneuropathy in diabetes	endocrine/metabolic
669	0.0146	0.1007	1.0147	0.884579	36630	104	36526	Complications of labor and delivery NEC	pregnancy complications
960.2	0.0065	0.0448	1.0065	0.884986	29249	528	28721	Allergy/adverse effect of penicillin	injuries & poisonings
272	-0.0021	0.0147	0.9979	0.886165	33692	7934	25758	Disorders of lipoid metabolism	endocrine/metabolic
260.6	0.0078	0.0545	1.0078	0.88648	27022	356	26666	Anorexia	endocrine/metabolic
961.1	-0.0071	0.0501	0.9929	0.886649	29143	422	28721	Poisoning/allergy of sulfonamides	injuries & poisonings
710.12	0.0102	0.0721	1.0103	0.887538	30436	201	30235	Chronic osteomyelitis	musculoskeletal
624	0.012	0.0847	1.012	0.887758	32513	147	32366	Symptoms involving female genital tract	genitourinary
599.9	-0.0053	0.0373	0.9948	0.887811	27949	784	27165	Other abnormality of urination	genitourinary
626.13	0.0052	0.0373	1.0053	0.88809	26972	786	26186	Irregular menstrual cycle	genitourinary
740.2	-0.0042	0.0295	0.9959	0.88813	29790	1329	28461	Osteoarthrosis, generalized	musculoskeletal
110.11	0.0058	0.0416	1.0059	0.888488	32458	619	31839	Dermatophytosis of nail	infectious diseases
272.1	-0.002	0.0147	0.998	0.891345	33686	7928	25758	Hyperlipidemia	endocrine/metabolic
365.1	0.006	0.0444	1.0061	0.891937	34232	538	33694	Open-angle glaucoma	sense organs
348.9	0.0056	0.0415	1.0056	0.892308	29574	618	28956	Other conditions of brain, NOS	neurological
340.1	0.0067	0.0503	1.0067	0.894615	32173	418	31755	Migrain with aura	neurological
204.1	0.0125	0.0945	1.0126	0.894907	35640	116	35524	Lymphoid leukemia	neoplasms
369	0.0071	0.054	1.0071	0.895943	32169	362	31807	Infection of the eye	sense organs
470	0.0046	0.0351	1.0046	0.896187	26754	873	25881	Septal Deviations/Turbinate Hypertrophy	respiratory
343	-0.0097	0.0746	0.9904	0.896784	29149	193	28956	Infantile cerebral palsy	neurological
253	0.0074	0.0571	1.0074	0.897046	32391	323	32068	Disorders of the pituitary gland and its hypothalamic control	endocrine/metabolic
656.2	-0.0098	0.0791	0.9903	0.90141	36412	224	36188	Respiratory conditions of fetus and newborn	pregnancy complications
246	-0.0079	0.0643	0.9921	0.902266	28075	254	27821	Other disorders of thyroid	endocrine/metabolic
371	-0.0039	0.0322	0.9961	0.90245	32856	1049	31807	Inflammation of the eye	sense organs
687.1	-0.0029	0.0233	0.9972	0.902589	30438	2069	28369	Rash and other nonspecific skin eruption	dermatologic
782	-0.0104	0.0853	0.9897	0.903176	30820	144	30676	Symptoms involving skin and other integumentary tissue	symptoms
526	0.0068	0.0563	1.0068	0.903577	34188	334	33854	Diseases of the jaws	digestive
599.6	-0.0119	0.1013	0.9882	0.906596	27267	102	27165	Oliguria and anuria	genitourinary
801	0.0041	0.0351	1.0041	0.906691	31446	866	30580	Fracture of ankle and foot	injuries & poisonings
578.8	-0.005	0.0432	0.995	0.908179	30300	573	29727	Hemorrhage of rectum and anus	digestive
212	0.0114	0.0999	1.0115	0.90925	36773	104	36669	Benign neoplasm of respiratory and intrathoracic organs	neoplasms
840	-0.0033	0.0296	0.9967	0.911389	33355	1235	32120	Sprains and strains	injuries & poisonings
695.3	0.0055	0.0498	1.0055	0.911783	31515	423	31092	Rosacea	dermatologic
805	0.0045	0.0407	1.0045	0.912245	31224	644	30580	Fracture of vertebral column without mention of spinal cord injury	injuries & poisonings
351	-0.0028	0.0265	0.9972	0.914396	33324	1572	31752	Other peripheral nerve disorders	neurological
797	0.0047	0.0455	1.0047	0.917389	36273	507	35766	Shock	symptoms
290.11	-0.0069	0.0675	0.9931	0.918423	30731	243	30488	Alzheimer's disease	mental disorders
530.3	-0.0066	0.0649	0.9934	0.919058	24229	249	23980	Stricture and stenosis of esophagus	digestive
599.3	0.0024	0.024	1.0024	0.919074	29120	1955	27165	Dysuria	genitourinary
425	-0.0034	0.0339	0.9966	0.919991	35294	937	34357	Cardiomyopathy	circulatory system
272.13	-0.0018	0.0189	0.9982	0.922315	29615	3857	25758	Mixed hyperlipidemia	endocrine/metabolic
550.4	0.008	0.0843	1.0081	0.924146	33224	147	33077	Umbilical hernia	digestive
465.2	-0.0026	0.0273	0.9975	0.925458	28111	1507	26604	Acute pharyngitis	respiratory
277.7	-0.0071	0.0763	0.9929	0.925839	35480	180	35300	Dysmetabolic syndrome X	endocrine/metabolic
216	-0.0028	0.03	0.9972	0.926081	33826	1203	32623	Benign neoplasm of skin	neoplasms
366.2	-0.0022	0.0235	0.9978	0.926695	35305	2144	33161	Senile cataract	sense organs
264.2	-0.0054	0.0583	0.9947	0.92688	27029	363	26666	Failure to thrive (childhood)	endocrine/metabolic
427.7	-0.0019	0.0215	0.9981	0.928147	27201	2518	24683	Tachycardia NOS	circulatory system
585.33	0.0029	0.0326	1.0029	0.928756	30612	1028	29584	Chronic Kidney Disease, Stage III	genitourinary
707.1	0.0052	0.0588	1.0052	0.929609	35695	303	35392	Decubitus ulcer	dermatologic
593.1	0.0067	0.0763	1.0067	0.929944	26047	178	25869	Gross hematuria	genitourinary
281	-0.0035	0.0407	0.9965	0.931163	25539	657	24882	Other deficiency anemia	hematopoietic
191.11	0.0053	0.064	1.0053	0.9337	35902	256	35646	Cancer of brain	neoplasms
191.1	-0.0049	0.0602	0.9951	0.935097	35935	289	35646	Cancer of brain and nervous system	neoplasms
250.23	-0.0048	0.061	0.9952	0.937433	29878	283	29595	Type 2 diabetes with ophthalmic manifestations	endocrine/metabolic
747.11	-0.003	0.0387	0.997	0.937648	35631	729	34902	Cardiac shunt/ heart septal defect	congenital anomalies
300.4	-0.0031	0.0396	0.9969	0.938248	22563	679	21884	Dysthymic disorder	mental disorders
649	-0.0026	0.0332	0.9974	0.938324	35448	1017	34431	Other conditions or status of the mother complicating pregnancy, childbirth, or the puerperium	pregnancy complications
701.4	0.007	0.0941	1.007	0.941016	32889	118	32771	Keloid scar	dermatologic
304	-0.0022	0.0303	0.9978	0.941327	23076	1192	21884	Adjustment reaction	mental disorders
958	-0.0052	0.0718	0.9948	0.942206	36475	202	36273	Certain early complications of trauma or procedure	injuries & poisonings
527	0.0049	0.0696	1.0049	0.943565	34809	215	34594	Diseases of the salivary glands	digestive
279.1	0.0028	0.0393	1.0028	0.94398	34815	688	34127	Immunity deficiency	endocrine/metabolic
748	0.0069	0.0984	1.0069	0.944049	36423	111	36312	Anomalies of respiratory system, congenital	congenital anomalies
284	-0.0029	0.043	0.9971	0.946491	25459	577	24882	Aplastic anemia	hematopoietic
362.2	-0.0029	0.0438	0.9971	0.94678	34068	576	33492	Degeneration of macula and posterior pole of retina	sense organs
369.5	-0.0042	0.0647	0.9959	0.94883	32058	251	31807	Conjunctivitis, infectious	sense organs
338	-0.0011	0.0169	0.9989	0.949164	33399	4264	29135	Pain	neurological
636.1	0.0032	0.0503	1.0032	0.949629	34553	425	34128	Threatened premature labor	pregnancy complications
743.2	0.0031	0.05	1.0031	0.950438	29565	424	29141	Pathologic fracture	musculoskeletal
613.5	0.0029	0.0482	1.003	0.951312	33992	453	33539	Mastodynia	genitourinary
345.11	0.0035	0.0592	1.0035	0.952284	29260	304	28956	Generalized convulsive epilepsy	neurological
242.1	0.0034	0.0581	1.0034	0.953533	28133	312	27821	Graves' disease	endocrine/metabolic
727.2	0.0054	0.0939	1.0054	0.954229	28118	118	28000	Bursitis disorders	musculoskeletal
331	-0.0025	0.0492	0.9975	0.958776	29394	438	28956	Other cerebral degenerations	neurological
250.4	-0.0017	0.0352	0.9983	0.961561	30459	864	29595	Abnormal glucose	endocrine/metabolic
593.2	-0.003	0.0666	0.997	0.964027	26105	236	25869	Microscopic hematuria	genitourinary
440.1	0.0036	0.0829	1.0036	0.965046	31836	152	31684	Atherosclerosis of renal artery	circulatory system
428.1	-0.001	0.0232	0.999	0.966508	33490	2151	31339	Congestive heart failure (CHF) NOS	circulatory system
742.9	0.0023	0.0565	1.0023	0.967416	31208	329	30879	Other derangement of joint	musculoskeletal
476	0.0007	0.0186	1.0007	0.968197	29308	3427	25881	Allergic rhinitis	respiratory
425.1	-0.0014	0.036	0.9986	0.969135	35182	825	34357	Primary/intrinsic cardiomyopathies	circulatory system
440.9	-0.0029	0.074	0.9971	0.969239	31875	191	31684	Atherosclerosis of aorta	circulatory system
790.6	0.0021	0.0571	1.0021	0.970101	35877	321	35556	Other abnormal blood chemistry	symptoms
446.9	0.003	0.0881	1.003	0.972803	31818	134	31684	Arteritis NOS	circulatory system
444	-0.0024	0.0774	0.9976	0.975393	31858	174	31684	Arterial embolism and thrombosis	circulatory system
755	-0.0021	0.0757	0.9979	0.977404	35854	187	35667	Congenital anomalies of limbs	congenital anomalies
224	0.0028	0.1003	1.0028	0.977634	35750	104	35646	Benign neoplasm of eye	neoplasms
564.1	0.0009	0.0316	1.0009	0.977705	26723	1092	25631	Irritable Bowel Syndrome	digestive
300.1	0.0004	0.0166	1.0004	0.981168	26437	4553	21884	Anxiety disorder	mental disorders
979	0.0009	0.042	1.0009	0.982623	29324	603	28721	Adverse drug events and drug allergies	injuries & poisonings
333	0.0009	0.0419	1.0009	0.983175	29563	607	28956	Extrapyramidal disease and abnormal movement disorders	neurological
642.1	-0.0012	0.0604	0.9988	0.983613	36327	291	36036	Preeclampsia and eclampsia	pregnancy complications
451	-0.0015	0.0768	0.9985	0.984153	29398	177	29221	Phlebitis and thrombophlebitis	circulatory system
798	0.0002	0.013	1.0002	0.985847	30687	9120	21567	Malaise and fatigue	symptoms
809	-0.0005	0.0312	0.9995	0.986194	31681	1101	30580	Fracture of unspecified bones	injuries & poisonings
286.81	-0.001	0.0617	0.999	0.986855	30229	276	29953	Primary hypercoagulable state	hematopoietic
701.3	-0.0015	0.0946	0.9985	0.987324	32887	116	32771	Circumscribed scleroderma	dermatologic
740.9	0.0003	0.0215	1.0003	0.988235	31235	2774	28461	Osteoarthrosis NOS	musculoskeletal
41.4	-0.0006	0.0385	0.9994	0.988589	32200	718	31482	E. coli	infectious diseases
214.1	0.0011	0.0854	1.0011	0.990097	36139	143	35996	Lipoma of skin and subcutaneous tissue	neoplasms
362	-0.0004	0.0333	0.9996	0.990536	34476	984	33492	Other retinal disorders	sense organs
386	-0.0004	0.0437	0.9996	0.992869	31695	558	31137	Vertiginous syndromes and other disorders of vestibular system	sense organs
709.6	-0.0004	0.0699	0.9996	0.994958	30669	213	30456	Other specified diffuse diseases of connective tissue	dermatologic
759	-0.0004	0.0684	0.9996	0.995288	35985	227	35758	Other and unspecified congenital anomalies	congenital anomalies
117	0.0003	0.0622	1.0003	0.995621	32109	270	31839	Mycoses	infectious diseases
362.23	0.0001	0.0888	1.0001	0.998837	33623	131	33492	Cystoid macular degeneration of retina	sense organs
153.2	0	0.0414	1	0.99908	32240	620	31620	Colon cancer	neoplasms
