# Supplementary material for: Genome-wide association study meta-analysis of dizygotic twinning illuminates genetic regulation of female fecundity
Source: Hum Reprod. 2023 Dec 5;39(1):240–57. doi: 10.1093/humrep/dead247 (PMC10767824; doi:10.1093/humrep/dead247)
Supplement: dead247_Supplementary_Table_S12 [file dead247_supplementary_table_s12.xlsx]

## Sheet: Sheet1
Table S12. Look-up for effects of top SNPs on in vivo levels for five reproductive hormones from four independent studies. P-values uncorrected for multiple testing.
			Near/likely gene	LHCGH	LHCGH	FSHR	HLA-G	GNRH1	FSHB	IPO8	SMAD3	ZFPM1	SHBG
			rsName	rs13014919	rs34790224	rs10196478	rs2523764	rs4871939	rs11031005	rs11051050	rs17293443	rs4584807	rs1799941
			Chrom (hg19)	2	2	2	6	8	11	12	15	16	17
			bp position (hg19)	48882878	48912007	49449364	29817617	25267103	30226356	30897005	67437863	88528125	7533423
			Effect Allele	G	T	C	G	A	C	A	C	T	A
			Other allele	A	C	T	A	G	T	C	T	C	G
			Effect Allele freq (1000G)	0.244	0.198	0.118	0.289	0.247	0.14	0.278	0.23	0.305	0.256
Follicle Stimulating Hormone (FSH)	Iceland	Females (N=26,612)	Beta	0.014	0.005	-0.057	0.009	-0.03	-0.115	-0.009	0.012	-0.006	0.004
			p	0.21	0.66	7.7E-04	0.38	0.007	6.2E-17	0.46	0.31	0.58	0.71
	NESDA	All females (N=841)	Beta	0.098	0.149	-0.018	-0.038	-0.095	-0.136	0.015	0.036	-0.01	0.043
			p	0.041	0.005	0.788	0.424	0.055	0.022	0.757	0.486	0.861	0.41
	TwinsUK	Model 1 (N=741)	Beta	-0.079	-0.078	0.105	0.035	-0.076	-0.308	-0.128	-0.047	0.028	-0.056
			p	0.204	0.24	0.235	0.548	0.243	1.9E-04	0.048	0.455	0.633	0.402
Luteinizing Hormone (LH)	Iceland	Females (N=21,538)	Beta	0	0.009	-0.051	-0.007	-0.05	0.163	0.006	0.004	0.009	0.013
			p	0.99	0.5	0.007	0.57	4.7E-05	6.1E-27	0.67	0.75	0.47	0.29
	NESDA	Females (N=636)	Beta	0.061	0.085	0.016	0.016	-0.145	0.098	0.052	-0.006	-0.072	0.055
			p	0.239	0.141	0.831	0.755	0.007	0.126	0.348	0.911	0.222	0.35
	TwinsUK	Model 1 (N=500)	Beta	-0.019	0.01	-0.06	-0.06	0.016	-0.079	-0.072	0.07	0.078	-0.124
			p	0.795	0.898	0.579	0.389	0.84	0.455	0.365	0.359	0.278	0.123
Sex Hormone Binding Globulin (SHBG)	Iceland	Females (N=10,880)	Beta	-0.02	0.001	0.001	-0.004	-0.007	-0.047	-0.004	-0.009	0.002	0.177
			p	0.22	0.96	0.97	0.82	0.67	0.024	0.83	0.63	0.89	5.3E-26
	NESDA	All females (N=1330)	Beta	-0.007	0.025	0.096	0.011	-0.039	0.048	-0.048	0.004	-0.018	0.056
			p	0.82	0.494	0.043	0.726	0.249	0.228	0.156	0.915	0.627	0.105
	TwinsUK	Model 1 (N=572)	Beta	0.027	0.081	-0.073	0.085	0.19	0.089	-0.061	0.13	-0.038	0.135
			p	0.705	0.29	0.464	0.201	0.011	0.341	0.404	0.071	0.579	0.074
	UK Biobank	Females (N=189,473)	Beta	0.002	0.003	-0.001		0	-0.008	0	0.005	0.007	0.1
			p	0.29	0.069	0.53		0.91	4.3E-05	0.96	0.007	2.7E-06	2.4E-863
		Males (N=180,726)	Beta	0	0.002	-0.002		0.004	-0.001	-0.002	0.002	0.008	0.121
			p	0.8	0.22	0.3		0.005	0.72	0.085	0.18	1.6E-09	2.6E-1706
Total Testosterone	Iceland	Females (N=18,758)	Beta	0.012	0.004	-0.026	0.001	0.008	0.059	-0.002	-0.031	0.019	0.067
			p	0.34	0.77	0.19	0.95	0.52	2.5E-04	0.86	0.026	0.13	3.1E-07
	NESDA	All females (N=1320)	Beta	0.004	0.021	0.025	0.026	-0.036	0.006	-0.007	0.018	0.012	0.065
			p	0.889	0.528	0.564	0.391	0.251	0.874	0.834	0.574	0.72	0.043
	UK Biobank	Females (N=188,507)	Beta	0.01	0.006	-0.005		-0.011	0.023	-0.006	-0.009	-0.004	0.032
			p	0.001	0.11	0.32		5.7E-04	1.5E-10	0.034	1.8E-03	0.15	1.2e-23
		Males (N=178,782)	Beta	0.008	0.005	0.005		-0.022	0.002	0.01	-0.001	-0.004	0.197
			p	0.018	0.14	0.3		2.2E-10	0.68	0.004	0.81	0.25	9.1E-742
Estradiol	Iceland	Females (N=24,125)	Beta	-0.028	-0.033	-0.004	0.01	0.01	-0.034	-0.023	0.007	0.017	0.025
			p	0.01	0.007	0.84	0.33	0.35	0.015	0.062	0.55	0.12	0.024
	UKB	Males (N=206,927)	Beta	0.002	0.001	0		-0.001	0.002	0	-0.001	-0.001	0.006
			p	0.078	0.15	0.72		0.29	0.14	0.76	0.28	0.39	2.7E-10
P-value below 0.05
P-value below 0.01
