# Supplementary material for: Genome-wide association study meta-analysis of dizygotic twinning illuminates genetic regulation of female fecundity
Source: Hum Reprod. 2023 Dec 5;39(1):240–57. doi: 10.1093/humrep/dead247 (PMC10767824; doi:10.1093/humrep/dead247)
Supplement: dead247_Supplementary_Table_S13 [file dead247_supplementary_table_s13.xlsx]

## Sheet: Sheet1
Table S13. eQTLs from eQTLGen and GTEx in LD with lead SNPs in loci associated with DZ twinning. The most significant eQTL for each gene in each tissue is displayed.
Chr	Probe/Gene ID	Gene Symbol	SNP	BP	eQTL P-value	GWAS Lead	Tissue
8	ENSG00000147437	GNRH1	rs931875	25245432	4.95E-14	rs4871939	eQTLGen Blood
8	ENSG00000147437	GNRH1	rs4872310	25247181	2.81E-06	rs4871939	Whole Blood
11	ENSG00000152219	ARL14EP	rs11031002	30215261	1.25E-06	rs11031005	Artery Aorta
11	ENSG00000152219	ARL14EP	rs11031002	30215261	9.31E-06	rs11031005	Artery Tibial
11	ENSG00000152219	ARL14EP	rs74485684	30242287	8.07E-06	rs11031005	Cells EBV-transformed lymphocytes
11	ENSG00000152219	ARL14EP	rs11031002	30215261	9.63E-11	rs11031005	eQTLGen Blood
11	ENSG00000152219	ARL14EP	rs74485684	30242287	8.47E-06	rs11031005	Heart Atrial Appendage
11	ENSG00000152219	ARL14EP	rs11031006	30226528	4.44E-06	rs11031005	Nerve Tibial
11	ENSG00000152219	ARL14EP	rs74485684	30242287	1.22E-06	rs11031005	Skin Sun Exposed Lower leg
11	ENSG00000152219	ARL14EP	rs74485684	30242287	4.12E-06	rs11031005	Stomach
11	ENSG00000152219	ARL14EP	rs11031002	30215261	1.01E-19	rs11031005	Testis
11	ENSG00000152219	ARL14EP	rs11031002	30215261	7.94E-11	rs11031005	Thyroid
15	ENSG00000103591	AAGAB	rs446582	68236937	5.76E-50	rs12148306	eQTLGen Blood
15	ENSG00000103591	AAGAB	rs72743459	67439023	3.69E-36	rs17293443	eQTLGen Blood
15	ENSG00000129007	CALML4	rs17247210	68220072	2.13E-06	rs12148306	Artery Tibial
15	ENSG00000129007	CALML4	rs44809	68236286	2.09E-20	rs12148306	eQTLGen Blood
15	ENSG00000129007	CALML4	rs17247210	68220072	1.87E-06	rs12148306	Esophagus Gastroesophageal Junction
15	ENSG00000129007	CALML4	rs17247210	68220072	1.04E-06	rs12148306	Muscle Skeletal
15	ENSG00000129007	CALML4	rs11071970	68216660	5.89E-08	rs12148306	Nerve Tibial
15	ENSG00000129007	CALML4	rs338350	68229052	7.60E-06	rs12148306	Testis
15	ENSG00000128973	CLN6	rs395365	68237376	5.49E-17	rs12148306	eQTLGen Blood
15	ENSG00000128973	CLN6	rs426329	68237186	8.88E-06	rs12148306	Heart Left Ventricle
15	ENSG00000137764	MAP2K5	rs44809	68236286	3.71E-58	rs12148306	eQTLGen Blood
15	ENSG00000033800	PIAS1	rs11071970	68216660	5.31E-06	rs12148306	Artery Aorta
15	ENSG00000033800	PIAS1	rs11071970	68216660	7.51E-08	rs12148306	Artery Tibial
15	ENSG00000033800	PIAS1	rs44809	68236286	5.72E-18	rs12148306	eQTLGen Blood
15	ENSG00000033800	PIAS1	rs11071970	68216660	7.33E-07	rs12148306	Esophagus Gastroesophageal Junction
15	ENSG00000033800	PIAS1	rs11071970	68216660	2.47E-09	rs12148306	Esophagus Muscularis
15	ENSG00000033800	PIAS1	rs11071970	68216660	3.98E-06	rs12148306	Heart Atrial Appendage
15	ENSG00000033800	PIAS1	rs17247210	68220072	7.61E-07	rs12148306	Muscle Skeletal
15	ENSG00000033800	PIAS1	rs17247210	68220072	2.18E-08	rs12148306	Nerve Tibial
15	ENSG00000260657	RP11-315D16.4	rs17247210	68220072	3.18E-06	rs12148306	Muscle Skeletal
15	ENSG00000166949	SMAD3	rs72743459	67439023	2.02E-12	rs17293443	eQTLGen Blood
15	ENSG00000166949	SMAD3	rs17293443	67437863	2.19E-10	rs17293443	Thyroid
16	ENSG00000205015	RP11-46C24.3	rs56404800	88515712	1.85E-06	rs4584807	Brain Cerebellum
16	ENSG00000260177	RP4-536B24.3	rs12447180	88517722	5.47E-06	rs4584807	Testis
16	ENSG00000179588	ZFPM1	rs11076769	88515576	9.31E-08	rs4584807	Artery Aorta
16	ENSG00000179588	ZFPM1	rs17175810	88545257	3.95E-06	rs4584807	Lung
16	ENSG00000179588	ZFPM1	rs11076769	88515576	4.20E-07	rs4584807	Skin Sun Exposed Lower leg
