# Supplementary material for: Genome-wide association study meta-analysis of dizygotic twinning illuminates genetic regulation of female fecundity
Source: Hum Reprod. 2023 Dec 5;39(1):240–57. doi: 10.1093/humrep/dead247 (PMC10767824; doi:10.1093/humrep/dead247)
Supplement: dead247_Supplementary_Table_S14 [file dead247_supplementary_table_s14.xlsx]

## Sheet: Sheet1
Table S14. Significant results of the SMR analysis using DZ Twinning meta-analysis summary statistics and eQTLs from GTEx. PSMR is the p-value from the SMR analysis and PHEIDI is the p-value from the associated HEIDI test. The linkage disequilibrium (LD) between the lead eQTL SNP tested in the SMR analysis and the lead GWAS SNP in the region is shown.
Probe/Gene ID	Gene	SNP	Chr	PSMR	PHEIDI	Tissue/Dataset	r2 (Lead GWAS SNP)
ENSG00000152219.4	ARL14EP	rs11030997	11	3.57E-07	7.54E-03	Stomach	0.24 (rs11031005); 0.07 (rs564832)
ENSG00000152219.4	ARL14EP	rs11031028	11	2.65E-06	1.03E-01	Artery Aorta	0.08 (rs11031005); 0.52 (rs564832)
ENSG00000152219.4	ARL14EP	rs11031030	11	8.25E-09	2.37E-05	Pituitary	0.08 (rs11031005); 0.52 (rs564832)
ENSG00000152219.4	ARL14EP	rs1222203	11	2.20E-08	3.71E-03	Esophagus Mucosa	0.08 (rs11031005); 0.52 (rs564832)
ENSG00000152219.4	ARL14EP	rs1222204	11	2.41E-06	6.65E-04	Brain Cerebellar Hemisphere	0.08 (rs11031005); 0.52 (rs564832)
ENSG00000152219.4	ARL14EP	rs1222205	11	1.42E-06	1.29E-01	Adipose Subcutaneous	0.07 (rs11031005); 0.53 (rs564832)
cg26197155	ARL14EP	rs12271187	11	1.16E-18	9.97E-04	Blood mQTL	0.82 (rs11031005); 0.04 (rs564832)
ENSG00000152219.4	ARL14EP	rs12363576	11	1.93E-06	8.31E-03	Skin Not Sun Exposed Suprapubic	0.08 (rs11031005); 0.52 (rs564832)
ENSG00000152219.4	ARL14EP	rs1765141	11	6.28E-10	6.62E-03	Nerve Tibial	0.07 (rs11031005); 0.53 (rs564832)
ENSG00000254532.1	RP11-624D11.2	rs1890825	11	9.01E-06	NA	Adipose Visceral Omentum	0.22 (rs11031005); 0.07 (rs564832)
ENSG00000152219.4	ARL14EP	rs34609938	11	2.72E-08	1.21E-01	Esophagus Gastroesophageal Junction	0.08 (rs11031005); 0.52 (rs564832)
ENSG00000152219.4	ARL14EP	rs4071559	11	1.71E-12	3.65E-01	Testis	0.82 (rs11031005); 0.04 (rs564832)
ENSG00000152219.4	ARL14EP	rs4244552	11	3.08E-07	1.44E-01	Colon Sigmoid	0.08 (rs11031005); 0.52 (rs564832)
ENSG00000152219.4	ARL14EP	rs4923632	11	4.38E-10	1.04E-05	Brain Cerebellum	0.08 (rs11031005); 0.53 (rs564832)
ENSG00000152219.4	ARL14EP	rs515997	11	2.84E-07	2.15E-01	Skin Sun Exposed Lower leg	0.08 (rs11031005); 0.52 (rs564832)
ENSG00000152219.4	ARL14EP	rs571174	11	1.22E-08	5.57E-03	Pancreas	0.06 (rs11031005); 0.65 (rs564832)
ENSG00000152219.4	ARL14EP	rs60781817	11	7.84E-06	3.33E-01	Ovary	0.08 (rs11031005); 0.52 (rs564832)
ENSG00000152219.4	ARL14EP	rs61626579	11	3.66E-09	4.57E-02	Thyroid	0.08 (rs11031005); 0.52 (rs564832)
ENSG00000152219.4	ARL14EP	rs642126	11	2.67E-10	7.23E-05	Esophagus Muscularis	0.08 (rs11031005); 0.52 (rs564832)
ENSG00000152219.4	ARL14EP	rs653452	11	5.93E-06	NA	Heart Left Ventricle	0.08 (rs11031005); 0.52 (rs564832)
ENSG00000152219.4	ARL14EP	rs7125524	11	4.37E-08	1.29E-01	Heart Atrial Appendage	0.08 (rs11031005); 0.52 (rs564832)
ILMN_1753164	IPO8	rs10843810	12	9.80E-06	1.23E-01	Endometrium	0.00 (rs10843810)
