# Supplementary material for: Genome-wide association study meta-analysis of dizygotic twinning illuminates genetic regulation of female fecundity
Source: Hum Reprod. 2023 Dec 5;39(1):240–57. doi: 10.1093/humrep/dead247 (PMC10767824; doi:10.1093/humrep/dead247)
Supplement: dead247_Supplementary_Table_S16 [file dead247_supplementary_table_s16.xlsx]

## Sheet: Sheet1
Table S16. TWAS: Significant hits based on the Bonferroni correction per tissue for DZ twinning. Hits that survive the tissue-wide Bonferroni correction are italicized and shown in bold.
Gene name	Zscore	Effect size	Pvalue	Var1	r22	r2 Pval3	r2 Qval4	SNPs used5	SNPs in Cov6	SNPs in model7	Tissue
CAPRIN2	-5.26	-0.16	1.46e-07	0.07	0.09	2.76e-15	1.28e-14	7	8	8	Blood
ZFPM1	-5.17	-0.48	2.83e-07	0.01	0.02	9.14e-05	0.000197	16	17	17	Blood
IPO8	-4.68	-0.11	2.94e-06	0.12	0.11	5.81e-18	3.11e-17	17	18	18	Blood
ARL14EP	-10.05	-0.21	9.16e-24	0.13	0.09	1.23e-09	6.44e-09	9	10	10	Breast
ZFPM1	-4.89	-0.59	9.98e-07	0	0.02	0.007144	0.013847	5	6	6	Breast
AC023794.5	-4.65	-0.1	3.37e-06	0.14	0.15	1.49e-15	1.34e-14	14	15	15	Breast
SKOR1	4.47	0.16	7.75e-06	0.05	0.16	7.31e-17	7.3e-16	7	7	7	Breast
IPO8	-4.24	-0.1	2.26e-05	0.11	0.18	1.89e-18	2.16e-17	22	22	22	Breast
SMUG1	4.17	0.09	3e-05	0.14	0.16	1.18e-16	1.16e-15	23	24	24	Breast
IQCH	4.13	0.16	3.55e-05	0.04	0.12	2.27e-12	1.56e-11	7	7	7	Breast
ARL14EP	-7.93	-0.12	2.27e-15	0.27	0.3	1.58e-14	4.44e-13	5	5	5	Ovary
AC023794.5	-4.68	-0.11	2.83e-06	0.12	0.13	2.34e-06	1.84e-05	7	7	7	Ovary
SKOR1	4.39	0.16	1.14e-05	0.05	0.25	8.11e-12	1.55e-10	12	13	13	Ovary
IQCH	4.14	0.24	3.44e-05	0.02	0.13	1.91e-06	1.53e-05	4	4	4	Ovary
PIAS1	4.12	0.27	3.72e-05	0.02	0.11	1.9e-05	0.000124	5	6	6	Ovary
ARL14EP	-8.02	-0.18	1.09e-15	0.13	0.32	3.8e-21	9.04e-20	9	9	9	Pituitary
AC023794.1	-4.65	-0.06	3.3e-06	0.38	0.44	1.35e-31	7.13e-30	16	16	16	Pituitary
PIAS1	-4.44	-0.96	8.89e-06	0	0.02	0.049505	0.097779	6	6	6	Pituitary
KCNA4	-4.27	-0.33	1.99e-05	0.01	0.02	0.039979	0.081322	5	5	5	Pituitary
NDUFS4	4.24	0.11	2.26e-05	0.09	0.09	3.44e-06	1.7e-05	20	21	21	Pituitary
ARL14EP	-10.73	-0.16	7.09e-27	0.25	0.38	1.98e-35	4.69e-34	5	6	6	Testis
MPPED2-AS1	6.74	0.47	1.62e-11	0.01	0.01	0.028251	0.048706	11	11	11	Testis
GOLGA8T	-5.76	-0.76	8.46e-09	0.02	0.27	7.21e-24	8.75e-23	6	16	16	Testis
PCBP2	5.09	0.15	3.53e-07	0.07	0.04	0.000631	0.001452	35	37	37	Testis
IPO8	-4.89	-0.12	1.01e-06	0.1	0.15	1.11e-12	6.31e-12	11	11	11	Testis
SMUG1	4.62	0.08	3.79e-06	0.19	0.4	4.83e-37	1.26e-35	30	34	34	Testis
ILVBL	4.55	0.28	5.28e-06	0.02	0.04	0.000475	0.001115	7	9	9	Testis
AC092535.2	-4.45	-0.4	8.45e-06	0.01	0.01	0.030977	0.052963	7	10	10	Testis
ARL14EP	-10.12	-0.22	4.66e-24	0.12	0.08	0.001171	0.00649	6	7	7	Uterus
IPO8	-4.6	-0.16	4.17e-06	0.05	0.08	0.001	0.005689	5	5	5	Uterus
AC023794.5	-4.45	-0.11	8.68e-06	0.1	0.08	0.000871	0.00507	8	9	9	Uterus
SKOR1	4.41	0.18	1.01e-05	0.04	0.17	1.58e-06	2.01e-05	6	6	6	Uterus
ADCY5	4.19	0.2	2.79e-05	0.03	0.11	0.000174	0.001286	8	8	8	Uterus
IQCH	4.1	0.14	4.07e-05	0.05	0.13	2.43e-05	0.00023	6	6	6	Uterus
ARL14EP	-10.14	-0.22	3.56e-24	0.12	0.09	0.000312	0.002225	6	7	7	Vagina
SMAD3	-5.34	-1.04	9.43e-08	0	0.05	0.005802	0.025581	3	3	3	Vagina
AC023794.5	-4.66	-0.1	3.09e-06	0.14	0.14	5.66e-06	6.97e-05	15	16	16	Vagina
SKOR1	4.36	0.15	1.33e-05	0.05	0.07	0.001383	0.00786	13	14	14	Vagina
SMUG1	4.16	0.18	3.23e-05	0.03	0.13	1.09e-05	0.000123	1	1	1	Vagina
ARL14EP	-7.683	-0.179	1.55e-14	0.112	0.11	1.17e-05	8.19e-05	6	6	6	Hypothalamus
FAM66D	-6.592	-1.15	4.33e-11	0.005	0.173	1.66e-08	1.99e-07	4	29	29	Hypothalamus
FSHB	-4.868	-0.182	1.13e-06	0.044	0.085	0.000112	0.000618	6	6	6	Hypothalamus
IPO8	-4.551	-0.105	5.34e-06	0.113	0.234	2.41e-11	4.45e-10	8	9	9	Hypothalamus
AC067852.2	4.249	0.15	2.15e-05	0.052	0.116	5.25e-06	3.93e-05	12	12	12	Hypothalamus
1 Variance of the gene-expression
2 r2 of tissue model's correlation to gene's measured transcriptome
3 p-value of tissue model's correlation to gene's measured transcriptome
4 q-value of tissue model's correlation to gene's measured transcriptome
5 number of SNPs from GWAS that got used in MetaXcan analysis
6 number of SNPs in the covariance matrix
7 number of SNPs in the model.
